# Supplementary material for: Diazotrophs are overlooked contributors to carbon and nitrogen export to the deep ocean
Source: ISME J. 2022 Sep 26;17(1):47–58. doi: 10.1038/s41396-022-01319-3 (PMC9750961; doi:10.1038/s41396-022-01319-3)
Supplement: Supplementary file 2 — Table S1 [file 41396_2022_1319_MOESM2_ESM.xlsx]

## Sheet: Hoja1
Table S1. Taxonomic annotation of ASVs. Only ASVs that contributed 1% or more to read counts in at least one of the samples are included.
ASV ID	Kingdom	Phylum	Class	Order	Family	Genus	Diazotrophic group	Sequence
ASV1	Bacteria						unknown NCD1	CTCTACTCGGTTGCTCCTGGGCGGCTTGGCCCAGAAGACCGTGCTCGACACGCTGCGCGAGGAAGGCGAAGACGTCGAACTCGAAGACATCCGCAAGGATGGTTTCAGCGGCACCAAGTGCACCGAGTCTGGCGGCCCAGAACCTGGCGTCGGCTGTGCTGGCCGTGGTATCATCACCTCGATCAACATGCTTGAGCAGCTCGGTGCCTACGACGAGGAGCAAGACCTCGACTATGTGTTCTACGACGTTCTCGGTGACGTGGTCTGCGGCGGTTTCGCCATGCCGATCCGCGATGGCAAGGCTGAAGAGATCTACATCGTCTGCTCT
ASV2	Bacteria	Cyanobacteria	Cyanophyceae	Oscillatoriales	Microcoleaceae	Trichodesmium	Trichodesmium	CTCTACTCGTTTAATCTTAAACGCTAAAGCTCAAACTACTGTACTTCACGTTGCTGCTGAACGCGGTGCAGTTGAAGATGTAGAACTAGACGAAGTATTGAAGCCAGGTTTCGGTGGCATTAAGTGTGTTGAATCTGGTGGTCCTGAGCCTGGTGTAGGTTGCGCTGGCCGTGGTATTATTACTGCCATCAACTTCCTAGAAGAAGAAGGAGCTTATACAGATCTAGATTTCGTAAGCTATGACGTACTAGGTGACGTTGTTTGCGGTGGATTTGCAATGCCTATCCGTGAAAACAAAGCTCAAGAAATCTACATCGTATGTTCC
ASV3	Bacteria	Cyanobacteria	Cyanophyceae	Chroococcales	Aphanothecaceae	Atelocyanobacterium (UCYN-A)	UCYN-A	TTCCACACGTCTAATGTTGCATTGTAAAGCACAAACCACTGTTTTACATTTAGCTGCAGAAAGAGGAACTGTAGAAGATATTGAACTTGATGAAGTAGTAATTCCTGGCTATAACAACGTTTTATGCGTTGAGTCCGGTGGTCCTGAGCCTGGAGTTGGATGTGCTGGTCGTGGTATTATTACTGCTATCAACTTCCTTGAAGAAGAAGGTGCTTACGAAAACCTAGATTTCGTATCTTATGATGTATTAGGAGACGTTGTTTGTGGTGGTTTCGCTATGCCTATCCGTGAAGGAAAAGCACAAGAAATCTACATCGTTACTTCT
ASV4	Bacteria	Cyanobacteria	Cyanophyceae	Oscillatoriales	Microcoleaceae	Trichodesmium	Trichodesmium	CTCTACTCGTTTAATCTTAAACGCCAAAGCTCAAACTACTGTACTTCACGTTGCTGCTGAACGCGGTGCAGTTGAAGATGTAGAACTAGACGAAGTATTGAAGCCAGGTTTCGGTGGCATTAAGTGTGTTGAATCTGGTGGTCCTGAGCCTGGTGTAGGTTGCGCTGGCCGTGGTATTATTACTGCCATCAACTTCCTAGAAGAAGAAGGAGCTTATACAGATCTAGATTTCGTAAGCTATGACGTACTAGGTGACGTTGTTTGCGGTGGATTTGCAATGCCTATCCGTGAAAACAAAGCTCAAGAAATCTACATCGTATGTTCC
ASV5	Bacteria	Proteobacteria	Gammaproteobacteria	Pseudomonadales	Hahellaceae	Marinobacter	Marinobacter	TTCCACCCGTCTGATCCTGCACTCGAAAGCCCAGACCACAGTCATGCACCTGGCGGCGGAAGCCGGCTCTGTCGAAGACCTGGAACTGGAAGACGTCATGGCCGTCGGTTACGGCGATGTGAAATGTGTCGAATCCGGTGGTCCTGAGCCCGGTGTCGGCTGCGCCGGTCGCGGTGTCATCACCGCCATCAACTTCCTGGAAGAGGAAGGCGCCTACGACGAGGACCTGGATTTCGTGTTTTACGACGTACTGGGTGACGTTGTCTGTGGCGGCTTCGCCATGCCGATCCGTGAGAACAAGGCCCAGGAAATCTACATCGTGGTGTCC
ASV6	Bacteria	Proteobacteria	Gammaproteobacteria				unknown NCD2	CTCCACTCGTCTGATCCTTCACTCAAAAGCTCAAAACACCATCATGGAGATGGCGGCCGAGGCTGGCACGGTAGAAGATCTGGAACTGGAAGATGTACTGAAAACCGGTTACGGCGATGTTCGTTGTGTTGAGTCCGGTGGTCCAGAGCCAGGTGTTGGTTGTGCCGGCCGCGGTGTAATCACTGCGATCAACTTCCTCGAAGAGGAAGGTGCTTATGAAGACGATATTGACTTCGTTTTCTACGACGTACTGGGTGACGTTGTATGTGGTGGTTTCGCGATGCCAATTCGTGAAAACAAGGCACAGGAAATTTACATCGTGGTATCT
ASV7	Bacteria	Proteobacteria					unknown NCD3	CTCCACCCGTCTGCTGCTGGGCGGACTGGCCCAGAAAACCGTTCTTGATTCCCTGCGGGAAGAGGGCGAGGACCTGGAGCTGGAAGACATCATGAAAGAAGGTTTCCGCAACACCCTCTGCACCGAGTCCGGCGGACCGGAGCCCGGCGTGGGTTGCGCAGGTCGCGGAATCATCACCTCGATCAACATGCTCGAACAGCTCGGAGCCTACGAGGACGATCAGGACCTGGACTACGCGTTCTACGACGTACTGGGTGACGTGGTCTGCGGCGGATTCGCCATGCCGATCCGCGAAGGTAAAGCACAGGAAATCTACATCGTCGTGTCC
ASV8	Bacteria	Cyanobacteria	Cyanophyceae	Oscillatoriales	Microcoleaceae	Trichodesmium	Trichodesmium	CTCTACTCGTTTAATCTTAAACGCTAAAGCTCAAACTACTGTACTTCATGTTGCTGCTGAACGCGGTGCAGTTGAAGATGTAGAACTAGACGAAGTATTGAAGCCAGGTTTCGGTGGCATTAAGTGTGTTGAATCTGGTGGTCCTGAGCCTGGTGTAGGTTGCGCTGGCCGTGGTATTATTACTGCCATCAACTTCCTAGAAGAAGAAGGAGCTTATACAGATCTAGATTTCGTAAGCTATGACGTACTAGGTGACGTTGTTTGCGGTGGATTTGCAATGCCTATCCGTGAAAACAAAGCTCAAGAAATCTACATCGTATGTTCC
ASV9	Bacteria	Cyanobacteria	Cyanophyceae	Oscillatoriales	Microcoleaceae	Trichodesmium	Trichodesmium	CTCTACTCGTTTAATCTTAAACGCTAAAGCTCAAACTACTGTACTTCACGTTGCTGCTGAACGCGGTGCAGTTGAAGATGTAGAACTAGACGAAGTATTGAAGCCAGGTTTCGGTGGCATTAAGTGTGTTGAATCTGGTGGTCCTGAGCCTGGTGTAGGTTGCGCTGGCCGTGGTATTATTACTGCTATCAACTTCCTAGAAGAAGAAGGAGCTTATACAGATCTAGATTTCGTAAGCTATGACGTACTAGGTGACGTTGTTTGCGGTGGATTTGCAATGCCTATCCGTGAAAACAAAGCTCAAGAAATCTACATCGTATGTTCC
ASV10	Bacteria	Proteobacteria	Alphaproteobacteria	Rhizobiales	Xanthobacteraceae	Azorhizobium	Azorhizobium	TTCCACGCGTCTGATCCTGCACGCCAAGGCGCAGGACACCATCCTGAGCCTCGCCGCCGCCGCCGGCAGCGTCGAGGATCTGGAACTGGAAGAAGTGATGAAGGTCGGCTACCGCGACATCCGTTGCGTGGAGTCCGGCGGTCCTGAGCCCGGCGTCGGCTGCGCCGGTCGCGGCGTCATCACCTCCATCAACTTCCTGGAAGAGAACGGCGCCTACGAGGACATCGACTATGTGTCCTACGACGTGCTCGGCGACGTGGTGTGCGGCGGCTTCGCCATGCCCATCCGCGAGAACAAGGCCCAGGAAATCTACATCGTCATGTCC
ASV11	Bacteria	Cyanobacteria	Cyanophyceae	Oscillatoriales	Microcoleaceae	Trichodesmium	Trichodesmium	CTCTACTCGTTTAATCTTAAACGCTAAAGCTCAAACTACTGTACTTCACGTTGCTGCTGAACGCGGTGCAGTTGAAGATGTAGAACTAGACGAAGTATTGAAGCCAGGTTTCGGTGGCATTAAGTGTGTTGAATCTGGTGGTCCTGAGCCTGGTGTAGGTTGCGCTGGTCGTGGTATTATTACTGCTATCAACTTCCTAGAAGAAGAAGGAGCTTATACAGATCTAGATTTCGTAAGCTATGACGTACTAGGTGACGTTGTTTGCGGTGGATTTGCAATGCCTATCCGTGAAAACAAAGCTCAAGAAATCTACATCGTATGTTCC
ASV12	Bacteria	Proteobacteria					unknown NCD4	CTCGACCCGCCTGCTTCTTGGCGGTCTGGCCCAGCGCACAGTTCTCGACTCCCTCCGCGAGGAAGGCGAAGATCTGGAACTCGAAGACATCATGAAAGATGGCTATGAAGGCACGCTCTGCACGGAGTCCGGCGGACCAGAACCGGGTGTGGGCTGCGCGGGCCGCGGTATCATTACCTCCATCAACATGCTGGAGCAACTGGGCGCCTACGAAGAAGATCAGCAACTCGACTACGCCTTTTACGACGTACTCGGCGACGTGGTCTGCGGCGGATTTGCCATGCCGATCCGCGAAGGCAAAGCTCAGGAAATCTACATCGTGGTTTCC
ASV13	Bacteria						unknown NCD5	CTCCACCCGACTATTATTGGGAGGTCTTGCTCAGCGAACCGTTCTCGATTCGCTTCGTGAAGAAGGTGAAGATCTCGAATTGGAAGATATCCTGAAAGAAGGATACCGAGACACACTCTGTACGGAGTCTGGAGGGCCCGAACCTGGAGTGGGTTGCGCTGGCCGCGGCATCATCACCTCGATTAACATGCTCGAACAACTCGGAGCCTATGAAGAAGATCAAGATCTCGACTATGCCTTTTACGACGTACTCGGTGACGTGGTGTGTGGGGGTTTCGCGATGCCCATTCGCGAAGGCAAAGCCCAAGAAATTTACATCGTTGTCTCT
ASV14	Bacteria	Proteobacteria	Gammaproteobacteria				Gamma-A	TTCTACACGTCTTATTCTGCACTCAAAAGCGCAAAACACAATAATGGAGATGGCTGCACAGGCTGGCACGGTAGAGGATCTTGAGCTTGAAGAAGTGCTTAAGGTTGGCTTTGGCGACATTAAGTGCGTGGAGTCAGGTGGTCCTGAGCCTGGAGTTGGCTGTGCTGGTCGTGGTGTTATTACCGCGATTAATTTCCTTGAAGAGGAAGGTGCATATTCAGACGACTTAGATTTCGTTTTTTATGATGTTCTAGGTGATGTGGTTTGTGGCGGATTTGCAATGCCTATTCGTGAGAATAAGGCTCAGGAAATCTACATTGTTTGCTCT
ASV15	Bacteria	Proteobacteria	Deltaproteobacteria				unknown NCD4	CTCGACCCGCCTGCTTCTTGGCGGTCTGGCCCAGCGTACAGTTCTCGACTCCCTCCGCGAGGAAGGCGAAGATCTGGAACTCGAAGACATCATGAAAGATGGCTATGAAGGCACGCTCTGCACGGAGTCCGGCGGACCAGAACCGGGTGTGGGCTGCGCGGGCCGCGGTATCATTACCTCCATCAACATGCTGGAGCAACTGGGCGCCTACGAAGAAGATCAACAACTCGACTACGCCTTTTACGACGTACTCGGCGACGTGGTCTGCGGCGGATTTGCCATGCCGATCCGCGAAGGCAAAGCCCAGGAAATCTACATCGTGGTTTCC
ASV16	Bacteria	Proteobacteria	Gammaproteobacteria				Gamma-A	TTCCACACGTCTTATTCTGCACTCAAAAGCGCAAAACACAATAATGGAGATGGCTGCACAGGCTGGCACGGTAGAGGATCTTGAGCTTGAAGAAGTGCTTAAGGTTGGCTTTGGCGACATTAAGTGCGTGGAGTCAGGTGGTCCTGAGCCTGGAGTTGGCTGTGCCGGTCGTGGTGTTATTACCGCGATTAACTTTCTTGAAGAGGAAGGTGCATACTCAGACGACTTAGATTTCGTTTTTTATGATGTTCTAGGTGATGTGGTTTGTGGCGGATTTGCAATGCCTATTCGTGAGAATAAGGCTCAGGAAATCTACATTGTTTGCTCT
ASV17	Bacteria						unknown NCD6	TTCCACAAAGAACTTAAACGGCGGGCGCAACATTCCCACAATATTGGACAGGCTGAAGGTCGATGAAGACGCTGAACTGGAAACGCTTGTGACTACAGGGTTCAATGGGGTCAAGTGTTTTGAGGCCGGCGGGCCGACGCCGGGGATAGGCTGTGCCGGTCGAGGCATTATCACGGCATTTGAGAAGTTGGACGAGCAGAAGGCGTTCGAGTGTTACAAGCCGGATATCGTCCTGTACGATGTGCTTGGAGACGTCGTTTGCGGCGGTTTTGCCATGCCGATTCGAAACGGCTATGCAGAAGAGGTGTATGTGGTGACGTCG
ASV18	Bacteria	Proteobacteria	Alphaproteobacteria	Rhodobacterales	Rhodobacteraceae		unknown NCD7	CTCGACCCGTCTGATCCTGAACTCCAAAGCACAGGACACCGTGCTGCACCTGGCCGCCGAAATGGGTTCGGTCGAGGATCTGGAGCTCGAGGACGTGCTGAAGGTCGGCTATCAGGACATCAAATGCGTGGAATCCGGCGGCCCCGAGCCGGGGGTTGGCTGCGCTGGTCGCGGTGTGATCACCTCGATCAACTTCCTGGAAGAGAACGGCGCCTATGACGATGTGGACTATGTGTCCTATGACGTTCTGGGCGACGTGGTCTGCGGCGGCTTTGCCATGCCGATCCGCGAAAACAAGGCCCAGGAGATCTATATCGTGATGTCG
ASV19	Bacteria	Proteobacteria					unknown NCD8	TTCTACCCGTCTTATCTTGCATTCTAAGGCTCAAAATACCATCATGGAAATGGCTGCTCAGGCAGGTACGGTAGAGGATCTTGAGCTTGATGACGTGCTTAAAGTTGGATATGGCAACATTAAGTGTGTAGAATCAGGTGGTCCCGAGCCCGGTGTTGGGTGTGCTGGTCGTGGTGTTATCACTGCGATTAATTTCCTCGAAGAGGAAGGCGCGTATGAAGACGATCTGGACTTTGTTTTTTACGACGTTCTTGGGGACGTGGTTTGTGGCGGTTTTGCCATGCCAATTCGTGAAAACAAAGCGCAGGAAATCTACATTGTTTGCTCT
ASV20	Bacteria	Cyanobacteria	Cyanophyceae	Chroococcales	Aphanothecaceae	Atelocyanobacterium (UCYN-A)	UCYN-A	TTCCACTCGTTTAATGTTGCACTGTAAAGCACAAACCACTGTTTTACATTTAGCTGCAGAAAGAGGAACTGTAGAGGATATCGAACTTGATGAAGTAGTAATTCCTGGTTACAACAACGTTTTATGTGTTGAATCTGGTGGTCCTGAGCCTGGAGTTGGATGTGCTGGTCGTGGTATTATCACCGCTATCAACTTCCTTGAAGAAGAAGGTGCTTACGAAAATCTAGATTTCGTATCTTATGACGTATTAGGAGACGTTGTATGTGGTGGTTTCGCTATGCCTATCCGTGAAGGAAAAGCACAAGAAATCTACATCGTTACTTCT
ASV21	Bacteria						unknown NCD9	CAGTACACGCTTGCTGTTGGGCGGTTTGGCTCAACGCTCCGTACTCGACACTCTGCGCGAAGAAGGTGAAGACGTAGAATTGGAAGACATCCAATCCGGCGGATTCAAAAACTCTAAGTGTGTAGAGTCTGGTGGCCCTGAACCTGGCGTTGGTTGCGCTGGTCGCGGCATCATCACTTCCATCAACATGCTCGAGCAGCTCGGCGCTTACGACGAAGATCAAGAGCTCGACTATGTATTCTACGACGTACTCGGTGACGTTGTATGTGGTGGTTTTGCCATGCCCATACGCGAAGGCAAAGCCGAAGAGATCTACATCGTTTGCTCC
ASV22	Bacteria	Cyanobacteria	Cyanophyceae	Oscillatoriales	Microcoleaceae	Trichodesmium	Trichodesmium	CTCTACTCGTTTAATCTTAAACGCTAAAGCTCAAACTACTGTACTTCACGTTGCTGCTGAGCGCGGTGCAGTTGAAGACGTAGAACTAGATGAAGTATTGAAACCAGGTTTCGGTGGCATTAAGTGTGTTGAGTCTGGTGGTCCTGAGCCTGGTGTAGGTTGCGCTGGCCGTGGTATTATTACTGCTATCAACTTCCTAGAAGAAGAAGGAGCTTATACAGATCTAGATTTCGTAAGCTATGACGTACTAGGTGACGTTGTTTGCGGTGGATTTGCAATGCCTATCCGTGAAAACAAAGCTCAAGAAATCTACATCGTATGTTCC
ASV23	Bacteria	Cyanobacteria	Cyanophyceae	Oscillatoriales	Microcoleaceae	Trichodesmium	Trichodesmium	CTCTACTCGTTTAATCTTAAACGCCAAAGCTCAAACTACTGTACTTCACGTTGCTGCTGAACGCGGTGCGGTTGAAGATGTAGAACTAGACGAAGTATTGAAGCCAGGTTTCGGTGGCATTAAGTGTGTTGAATCTGGTGGTCCTGAGCCTGGTGTAGGTTGCGCTGGCCGTGGTATTATTACTGCCATCAACTTCCTAGAAGAAGAAGGAGCTTATACAGATCTAGATTTCGTAAGCTATGACGTACTAGGTGACGTTGTTTGCGGTGGATTTGCAATGCCTATCCGTGAAAACAAAGCTCAAGAAATCTACATCGTATGTTCC
ASV24	Bacteria	Cyanobacteria	Cyanophyceae	Chroococcales		Crocosphaera	Crocosphaera	CTCTACCCGTTTAATCCTCAACTGTAAAGCTCAGGTAACAGTTCTTCACTTAGCTGCAGAACAGGGTTCCGTTGAAGACTTAGAACTCGAAGATGTATTGCTCGAAGGATTTGAAAACATCAAGTGTGTGGAATCAGGTGGTCCTGAGCCTGGAGTTGGTTGTGCTGGTCGTGGTATTATTACCTCCATCAACTTCCTAGAAGAAGAAGGAGCTTACGAAGACTTAGACTTCGTATCCTATGACGTATTAGGGGACGTTGTATGTGGTGGTTTCGCTATGCCTATCCGTGAAGGAAAAGCACAAGAAATCTATATCGTTACCTCT
ASV25	Bacteria						unknown NCD3	CTCCACCCGTCTGCTGCTCGGCGGACTGGCCCAGAAAACCGTTCTTGATTCCCTGCGGGAAGAGGGCGAGGACCTGGAGCTGGAAGACATCATGAAAGAAGGTTTCCGCAACACCCTCTGCACCGAGTCCGGCGGACCGGAGCCCGGCGTGGGTTGCGCAGGTCGCGGAATCATCACCTCGATCAACATGCTCGAACAGCTCGGAGCCTACGAGGACGATCAGGACCTGGACTACGCGTTCTACGACGTACTGGGTGACGTGGTCTGCGGCGGATTCGCCATGCCGATCCGCGAAGGTAAAGCACAGGAAATCTACATCGTCGTGTCC
ASV26	Bacteria	Proteobacteria					unknown NCD10	CTCCACTCGTCTTATCCTGCATTCCAAAGCTCAAAACACTATCATGGAAATGGCTGCTCAGGCAGGCACGGTAGAGGATCTGGAGCTAGAAGACGTGCTTAAAGTTGGTTATGGTGACATTAAGTGTGTAGAATCAGGTGGTCCCGAGCCCGGTGTTGGGTGTGCTGGTCGTGGTGTTATCACTGCGATTAATTTCCTCGAAGAGGAAGGCGCGTATGAAGACGATCTGGACTTTGTTTTTTACGACGTTCTTGGGGACGTGGTTTGTGGCGGTTTTGCCATGCCAATTCGTGAAAACAAAGCGCAGGAAATCTACATTGTTTGCTCT
ASV27	Bacteria	Proteobacteria	Gammaproteobacteria	Xanthomonadales	Xanthomonadaceae	Stenotrophomonas	Stenotrophomonas	CTCGACCCGCCTGATCCTGCACGCGAAGGCTCAGGACACCATCTTGTCGCTGGCCGCTGAAGCTGGTTCGGTGGAGGACCTCGAACTGGAAGACGTGATGAAGGTCGGGTACCGCGACATCCGTTGCGTGGAATCCGGCGGCCCTGAGCCTGGGGTTGGCTGCGCCGGCCGCGGCGTGATCACTTCGATCAACTTCCTGGAAGAAAACGGCGCCTACGAAGGCGTGGACTATGTGTCCTACGACGTGCTGGGCGACGTGGTGTGCGGTGGCTTTGCCATGCCCATCCGTGAGAACAAGGCACAGGAAATCTACATCGTCATGTCC
ASV28	Bacteria	Cyanobacteria	Cyanophyceae	Chroococcales	Aphanothecaceae	Crocosphaera	Crocosphaera	CTCTACCCGTTTAATCCTCAACTGTAAAGCTCAGGTAACTGTATTACACTTAGCTGCTGAAATGGGTTCTGTTGAAGACTTAGAACTCGAAGACGTAATGCTCGAAGGGTTTGAAGGCATCAAGTGTGTAGAATCTGGTGGTCCTGAGCCTGGAGTTGGTTGTGCTGGTCGTGGTATTATCACCTCCATCAACTTCCTAGAAGAAGAAGGAGCTTACGAAGACTTAGAATTCGTATCCTACGACGTATTAGGGGACGTTGTATGTGGTGGTTTCGCTATGCCTATCCGTGAAGGAAAAGCACAAGAAATCTACATCGTTACCTCT
ASV29	Bacteria	Proteobacteria	Gammaproteobacteria	Alteromonadales			unknown NCD11	CTCCACGCGTTTGATTCTTCATGCGAAAGCGCAAAACACCATTATGGAAATGGCGGCCGAAGCCGGAACAGTCGAAGATCTTGAACTTGAAGATGTACTGAAAACGGGTTACGGCGATGTGAAATGCGTGGAATCTGGTGGTCCTGAGCCTGGCGTAGGTTGTGCAGGCCGAGGCGTGATCACCGCGATCAACTTCTTGGAAGAAGAAGGTGCCTACGAAGAGGATCTCGACTTTGTATTTTACGATGTATTGGGCGATGTTGTTTGCGGTGGTTTCGCGATGCCCATTCGCGAAAACAAAGCACAAGAAATTTATATCGTGGTTTCC
ASV30	Bacteria	Proteobacteria	Gammaproteobacteria				Gamma-A	TTCTACACGTCTTATTCTGCACTCAAAAGCGCAAAACACAATAATGGAGATGGCTGCACAGGCTGGCACGGTAGAGGATCTTGAGCTTGAAGAAGTGCTTAAGGTTGGCTTTGGCGACATTAAGTGCGTGGAGTCAGGTGGTCCTGAGCCTGGAGTTGGCTGTGCTGGTCGTGGTGTTATTACCGCGATTAATTTCCTTGAAGAGGAAGGTGCATATTCAGACGACTTAGATTTTGTTTTTTATGATGTTCTAGGTGATGTGGTTTGTGGCGGATTTGCAATGCCTATTCGTGAGAATAAGGCTCAGGAAATCTACATTGTTTGCTCT
ASV31	Bacteria	Cyanobacteria	Cyanophyceae	Chroococcales	Aphanothecaceae	Atelocyanobacterium (UCYN-A)	UCYN-A	TTCCACACGTCTAATGTTGCATTGTAAAGCACAAACCACTGTTTTACATTTAGCTGCAGAAAGAGGAACTGTAGAAGATATTGAACTTGATGAAGTAGTAATTCCTGGCTATAACAACGTTTTATGCGTTGAGTCCGGTGGTCCTGAGCCTGGAGTTGGATGTGCTGGTCGTGGTATTATTACTGCTATCAACTTCCTTGAAGAAGAAGGTGCTTACGAAAACCTAGATTTCGTATCTTATGATGTATTAGGAGACGTTGTTTGTGGTGGTTTCGCTATGCCTATCCGTGAAGGAAAAGCACAAGAAATCTACATCGTTACCTCT
ASV32	Bacteria	Proteobacteria	Gammaproteobacteria	Pseudomonadales	Saccharospirillaceae	Oceanobacter	Oceanobacter	CTCCACTCGTCTGATCCTGCACTCAAAGGCTCAGAACACCATCATGGAAATGGCTGCGGAAGCAGGCACCGTGGAAGATCTGGAACTGGAAGATGTATTGAAAGCTGGTTACGGCGACATCAAGTGTGTTGAGTCCGGCGGTCCAGAGCCAGGTGTTGGTTGTGCAGGTCGTGGTGTTATCACTGCAATTAACTTCCTCGAAGAGGAAGGCGCTTACGAAGACGATCTGGATTTCGTTTTCTACGACGTTCTGGGTGACGTTGTATGCGGCGGTTTCGCGATGCCTATTCGTGAAAACAAGGCTCAGGAGATCTACATCGTTGTATCC
ASV33	Bacteria	Cyanobacteria	Cyanophyceae	Chroococcales	Aphanothecaceae	Atelocyanobacterium (UCYN-A)	UCYN-A	TTCCACACGTCTAATGTTGCATTGTAAAGCACAAACCACTGTTTTACATTTAGCTGCAGAAAGAGGAACTGTAGAAGATATTGAACTTGATGAAGTAGTAATTCCTGGCTATAACAACGTTTTATGCGTTGAGTCCGGTGGTCCTGAGCCTGGAGTTGGATGTGCTGGTCGTGGTATCATTACTGCTATCAACTTCCTTGAAGAAGAAGGTGCTTACGAAAACCTAGATTTCGTATCTTATGATGTATTAGGAGACGTTGTTTGTGGTGGTTTCGCTATGCCTATCCGTGAAGGAAAAGCACAAGAAATCTACATCGTTACTTCT
ASV34	Bacteria	Proteobacteria	Alphaproteobacteria	Sphingomonadales	Sphingomonadaceae	Novosphingobium	Novosphingobium	CTCCACCCGCCTGATGCTGCACGCCAAGGCCCAGGACACCATCCTTTCGCTCGCCGCCGAAGCCGGCTCGGTCGAGGACCTCGAGCTCGAGGACGTGATGAAGATCGGCTACAAGGACATCCGCTGCGTTGAATCGGGCGGTCCCGAGCCGGGCGTCGGCTGCGCCGGTCGCGGTGTTATCACCTCGATCAACTTCCTGGAGGAAGAAGGCGCCTACGACGACATTGACTACGTCTCCTACGACGTGCTCGGCGACGTCGTCTGCGGCGGCTTCGCGATGCCGATCCGCGAGAACAAGGCTCAGGAAATCTACATCGTCATGTCG
ASV35	Bacteria	Proteobacteria	Gammaproteobacteria	Pseudomonadales	Hahellaceae	Marinobacter	Marinobacter	TTCCACCCGTCTGATCCTGCACTCGAAAGCCCAGACCACAGTCATGCACCTGGCGGCGGAAGCCGGCTCTGTCGAAGACCTGGAACTGGAAGACGTCATGGCCGTCGGTTACGGCGATGTGAAATGTGTCGAATCCGGTGGTCCTGAGCCCGGTGTCGGCTGCGCCGGTCGCGGTGTCATCACCGCCATCAACTTCCTGGAAGAGGAAGGCGCCTACGACGAGGACCTGGATTTCGTGTTCTACGACGTACTGGGTGACGTTGTCTGTGGCGGCTTCGCCATGCCGATCCGTGAGAACAAGGCCCAGGAAATCTACATCGTGGTGTCC
ASV36	Bacteria	Cyanobacteria	Cyanophyceae	Oscillatoriales	Microcoleaceae	Trichodesmium	Trichodesmium	CTCTACTCGTTTAATCTTAAACGCTAAAGCTCAAACTACTGTACTTCATGTTGCTGCTGAACGCGGTGCAGTTGAAGATGTAGAACTAGACGAAGTATTGAAGCCAGGTTTCGGTGGCATTAAGTGTGTTGAATCTGGTGGTCCTGAGCCTGGTGTAGGTTGCGCTGGCCGTGGTATTATTACTGCTATCAACTTCCTAGAAGAAGAAGGAGCTTATACAGATCTAGATTTCGTAAGCTATGACGTACTAGGTGACGTTGTTTGCGGTGGATTTGCAATGCCTATCCGTGAAAACAAAGCTCAAGAAATCTACATCGTATGTTCC
ASV37	Bacteria	Firmicutes	Clostridia	Clostridiales	Clostridiales Family XVI Incertae Sedis	Carboxydocella	Carboxydocella	TTCCACCCGTTTGATTCTACATGGGCTGGCCCAGAGAACGGTACTGGATGTGTTGCGGGAAGAAGGCGAGGGCATGGTAGAGCTGGAAGATATTATGAAACTGGGTTTTGGTGGTATTAAGTGCGTGGAATCCGGTGGACCAGAACCCGGGGTGGGATGTGCCGGTCGGGGTATTATTACTGCCATTAATATGCTGGAGAACCTGGATGCCTATGAACAGGAGCTGGACTACGTTTTCTACGATGTTCTGGGGGATGTGGTTTGCGGAGGTTTCGCCATGCCGATTCGGGAAGGCAAGGCCAAGGAAATCTATATTGTTACCAGT
ASV38	Bacteria	Cyanobacteria	Cyanophyceae	Chroococcales	Aphanothecaceae	Crocosphaera	Crocosphaera	CTCTACCCGTTTAATCCTCAACTGTAAAGCTCAGGTAACTGTATTACACTTAGCTGCTGAAATGGGTTCTGTTGAAGACTTAGAACTCGAAGACGTAATGCTCGACGGGTTTGAAGGCATCAAGTGTGTAGAATCTGGTGGTCCTGAGCCTGGAGTTGGTTGTGCTGGTCGTGGTATTATCACCTCCATCAACTTCCTAGAAGAAGAAGGAGCTTACGAAGACTTAGAATTCGTATCCTACGACGTATTAGGGGACGTTGTATGTGGTGGTTTCGCTATGCCTATCCGTGAAGGAAAAGCACAAGAAATCTACATCGTTACCTCT
ASV39	Bacteria	Proteobacteria	Epsilonproteobacteria	Epsilonproteobacteria incertae sedis	Epsilonproteobacteria incertae sedis	Sulfurovum	Sulfurovum	TTCAACAAGATTGATTCTTCACGAAAAAGCTCAGTCAACTATTATGCAGTTAGCTTCTGAAGCTGGTACTGTTGAAGATTTAGAGCTTGAAGATGTATGTAAACCAGGTGCTGATGAGTTCCACCCTGATAACACAGAGATTACAGAGGGGTACATTATGTGTACAGAGTCTGGTGGTCCAGAGCCAGGTGTTGGTTGTGCTGGTCGTGGGGTTATTACTGCGATTAACTTCCTAGAAGAAGAGGGTGCTTACGATGATGAGTTAGACTTTGTATCGTATGACGTACTTGGAGATGTTGTATGTGGTGGATTTGCGATGCCGATTCGTGAAGGTAAAGCGCAAGAGATTTACATCGTAATGTCT
ASV40	Bacteria	Cyanobacteria	Cyanophyceae	Oscillatoriales	Microcoleaceae	Trichodesmium	Trichodesmium	CTCTACTCGTTTAATCTTAAACGCTAAAGCTCAAACTACTGTACTTCACGTTGCTGCTGAGCGCGGTGCAGTTGAAGACGTAGAACTAGATGAAGTATTGAAACCAGGTTTCGGTGGCATTAAGTGTGTTGAGTCTGGTGGTCCTGAGCCTGGTGTAGGTTGCGCTGGCCGTGGTATTATTACTGCTATCAACTTCCTAGAAGAAGAAGGAGCTTATACCGATCTAGATTTCGTAAGCTATGACGTACTAGGTGACGTTGTTTGCGGTGGATTTGCAATGCCTATCCGTGAAAACAAAGCTCAAGAAATCTACATCGTATGTTCC
ASV41	Bacteria	Proteobacteria	Gammaproteobacteria				Gamma-A	TTCCACACGTCTTATTCTGCACTCAAAAGCGCAAAACACAATAATGGAGATGGCTGCACAGGCTGGCACGGTAGAGGATCTTGAGCTTGAAGAAGTGCTTAAGGTTGGCTTTGGCGACATTAAGTGCGTGGAGTCAGGTGGTCCTGAGCCTGGAGTTGGCTGTGCTGGTCGTGGTGTTATTACCGCGATTAACTTCCTTGAAGAGGAAGGTGCATACTCAGACGACCTAGATTTCGTTTTTTATGATGTTCTAGGTGATGTGGTTTGTGGCGGATTTGCAATGCCTATTCGTGAGAATAAGGCTCAGGAAATCTACATTGTTTGCTCT
ASV42	Bacteria	Cyanobacteria	Cyanophyceae	Chroococcales	Aphanothecaceae	Atelocyanobacterium (UCYN-A)	UCYN-A	TTCCACTCGTTTAATGTTGCACTGTAAAGCACAAACAACTGTTTTACATTTAGCTGCAGAAAGAGGAACTGTAGAGGATATCGAACTTGATGAAGTAGTAATTCCTGGTTACAACAACGTTTTATGTGTTGAATCTGGTGGTCCTGAGCCTGGAGTTGGATGTGCTGGTCGTGGTATTATCACCGCTATCAACTTCCTTGAAGAAGAAGGTGCTTACGAAAATCTAGATTTCGTATCTTATGACGTATTAGGAGACGTTGTATGTGGTGGTTTCGCTATGCCTATCCGTGAAGGAAAAGCACAAGAAATCTACATCGTTACTTCT
ASV43	Bacteria	Cyanobacteria	Cyanophyceae	Chroococcales	Aphanothecaceae	Atelocyanobacterium (UCYN-A)	UCYN-A	TTCCACACGTTTAATGTTGCATTGTAAAGCACAAACCACTGTTTTACATTTAGCTGCAGAAAGAGGAACTGTAGAAGATATTGAACTTGATGAAGTAGTAATTCCTGGCTATAACAACGTTTTATGCGTTGAGTCCGGTGGTCCTGAGCCTGGAGTTGGATGTGCTGGTCGTGGTATTATTACTGCTATCAACTTCCTTGAAGAAGAAGGTGCTTACGAAAACCTAGATTTCGTATCTTATGATGTATTAGGAGACGTTGTTTGTGGTGGTTTCGCTATGCCTATCCGTGAAGGAAAAGCACAAGAAATCTACATCGTTACTTCT
ASV44	Bacteria	Cyanobacteria	Cyanophyceae	Oscillatoriales	Microcoleaceae	Trichodesmium	Trichodesmium	CTCTACTCGTTTAATCTTAAACGCTAAAGCTCAAACTACTGTACTTCACGTTGCTGCTGAACTCGGTGCAGTTGAAGACGTGGAACTAGACCAAGTATTGAAGCCAGGTTTCGGTGGTATTAAGTGTGTTGAATCTGGTGGTCCTGAGCCTGGTGTAGGTTGCGCTGGCCGTGGTATTATTACTGCTATCAACTTTCTAGAAGAAGAAGGAGCTTATACAGATCTAGATTTCGTAAGCTATGACGTATTAGGTGACGTTGTTTGCGGTGGATTTGCAATGCCTATCCGTGAAAACAAAGCTCAAGAAATCTACATCGTATGTTCC
ASV45	Bacteria	Proteobacteria	Betaproteobacteria	Nitrosomonadales	Sterolibacteriaceae	Methyloversatilis	Methyloversatilis	CTCGACCCGCCTGATCCTGCACGCCAAGGCACAGGACACCATCCTGTCGCTGGCCGCTGAAGCCGGCTCGGTGGAAGACCTCGAGCTCGAGGACGTCATGAAGATCGGCTACAAGGACATCCGCTGCGTCGAGTCCGGCGGCCCGGAACCCGGCGTCGGCTGCGCCGGCCGTGGTGTCATCACCTCGATCAACTTCCTCGAGGAAAACGGTGCCTATGACGGCGTCGATTACGTCTCCTATGACGTGCTGGGCGACGTGGTGTGCGGCGGCTTCGCCATGCCCATCCGCGAGAACAAGGCGCAGGAAATCTACATCGTGATGTCG
ASV47	Bacteria	Cyanobacteria	Cyanophyceae	Chroococcales	Aphanothecaceae	Atelocyanobacterium (UCYN-A)	UCYN-A	TTCCACCCGTTTAATGTTGCACTGTAAAGCACAAACCACTGTTTTACATTTAGCTGCAGAAAGAGGAACTGTAGAAGATATTGAACTTGACGAAGTAGTAATTCCTGGTTACAACAACGTTTTATGTGTTGAATCTGGTGGTCCTGAGCCCGGAGTTGGATGTGCTGGTCGTGGTATTATTACTGCTATCAACTTTCTTGAAGAAGAAGGTGCTTACGAAAATCTAGATTTCGTATCTTACGATGTATTAGGAGACGTTGTTTGTGGTGGTTTCGCTATGCCTATCCGTGAAGGAAAAGCACAAGAAATCTACATCGTTACTTCT
ASV48	Bacteria	Proteobacteria	Deltaproteobacteria				unknown NCD12	CTCGACCCGCCTGCTGCTGGGCGGTCTGACCCAGCGCACGGTGCTCGATACCCTGCGCGAAGAAGGCGAAGACGTCGAACTCGAAGACGTTCGCATCGACGGCTACGGCCGTACCCAGTGTGTGGAATCCGGCGGTCCGGAACCCGGTGTTGGCTGTGCTGGTCGCGGCATCATCACTTCGATCAATCTGCTCGAACAGCTCGGTGGGTACGACGAGTCCAACGACCTGGACTACGTGTTCTACGACGTGCTGGGCGACGTGGTCTGCGGCGGTTTCGCCATGCCGATCCGCGAAGGCAAGGCCGAAGAAATCTACATCGTCTGTTCT
ASV49	Bacteria						unknown NCD13	TTCAACGCGGTTGCTGTTGGGTGGTTTGGCCCAACGCAGCGTATTGGACACGCTGCGCGAGGAAGGTGAAGACGTAGAACTGGATGATATCCGCAGCGATGGCTTTTGTGACAGTCTGTGCGTGGAATCCGGCGGTCCAGAGCCAGGGGTTGGCTGTGCTGGTCGGGGAATTATTACCTCTATCAATCTATTGGAACAGCTCGGCGCTTATGATGAAGGTGAAAATCTAGATTACGTATTTTATGACGTGTTGGGAGACGTAGTCTGCGGCGGATTCGCCATGCCCATTCGGGATGGCAAGGCCGAGGAAATCTACATCGTCTGCTCT
ASV50	Bacteria	Proteobacteria	Deltaproteobacteria				unknown NCD14	CTCCACTCGTCTGCTGCTCGGTGGTCTCGCCCAGAAGACCGTACTTGACACCCTTCGTGAAGAAGGTGAAGACGTAGAACTCGATGACATCCGCAAGTGCGGCTACGGTGCCACCAAGTGTGTGGAATCCGGCGGTCCGGAACCAGGCGTGGGTTGTGCAGGCCGTGGTATCATCACTTCCATCAACATGCTCGAGCAACTCGGTGCATACGACGAAGATCAGGAACTGGACTTCTCCTTCTACGACGTGCTGGGCGACGTGGTGTGCGGTGGTTTCGCCATGCCCATCCGTGACGGTAAAGCTGAAGAAATCTACATCGTTTGCTCT
ASV51	Bacteria	Proteobacteria					unknown NCD15	TTCTACCCGTTTGATTCTGCATTCAAAAGCGCAGAACACGATTATGGAAATGGCGGCCGAAGCTGGCACCGTAGAAGATCTGGAACTGGAGGATGTGCTGAAGACCGGTTATGGGGATATTAAATGTGTTGAATCCGGTGGTCCGGAGCCTGGCGTGGGTTGCGCCGGCCGTGGAGTCATTACCGCGATCAACTTCCTCGAAGAAGAAGGCGCCTACGAGGATGACCTCGACTTCGTTTTCTACGATGTTTTGGGTGATGTGGTCTGTGGTGGTTTCGCCATGCCGATTCGTGAAAACAAGGCACAGGAAATCTACATCGTATGTTCC
ASV52	Bacteria	Proteobacteria	Gammaproteobacteria	Oceanospirillales	Oceanospirillaceae		unknown NCD16	CTCTACTCGTCTGATCCTTCACTCAAAGGCTCAGGAAACCATTATGCACCTTGCAGCTGAGGCAGGTTCTGTAGAAGACCTCGAGCTGGAAGATGTACTCAAGACTGGCTATTCCGAAATCAAATGTGTTGAGTCTGGTGGTCCTGAGCCAGGTGTTGGTTGTGCCGGTCGCGGTGTAATCACTGCTATCAACTTCCTCGAAGAGGAAGGCGCCTACGAAGAAGATCTCGACTTCGTTTTCTACGACGTACTGGGTGACGTTGTATGTGGTGGTTTCGCGATGCCTATCCGCGAAAACAAAGCACAGGAAATCTACATCGTTGTATCT
ASV53	Bacteria	Proteobacteria	Alphaproteobacteria	Rhizobiales	Xanthobacteraceae	Xanthobacter	Xanthobacter	CTCGACCCGCCTGATCCTGCACGCCAAGGCCCAGGACACCATCCTGTCGCTTGCGGCGAACGCCGGCTCGGTGGAAGACCTCGAGCTCGAGGACGTGATGAAGATTGGCTACCAGGACATCCGCTGCGTGGAGTCCGGTGGTCCTGAGCCGGGCGTTGGCTGCGCCGGCCGCGGCGTGATCACCTCGATCAACTTCCTGGAAGAGAACGGCGCCTACGAGGACATCGACTACGTGTCCTACGACGTGCTCGGCGACGTGGTGTGCGGCGGCTTCGCCATGCCCATCCGCGAGAACAAGGCGCAGGAAATCTACATCGTGATGTCG
ASV54	Bacteria	Proteobacteria	Gammaproteobacteria				Gamma-A	TTCCACACGTCTTATTCTGCACTCAAAAGCGCAAAACACAATAATGGAGATGGCTGCACAGGCTGGCACGGTAGAGGATCTTGAGCTTGAAGAAGTGCTTAAGGTTGGCTTTGGCGACATTAAGTGCGTGGAGTCAGGTGGTCCTGAGCCTGGAGTTGGCTGTGCTGGTCGTGGTGTTATTACCGCGATTAACTTCCTTGAAGAGGAAGGTGCATACTCAGACGACTTAGATTTCGTTTTCTATGATGTTCTAGGTGATGTGGTTTGTGGCGGATTTGCAATGCCTATTCGTGAGAATAAGGCTCAGGAAATCTACATTGTTTGCTCT
ASV55	Bacteria	Proteobacteria	Gammaproteobacteria	Pseudomonadales	Ketobacteraceae	Ketobacter	Ketobacter	CTCCACTCGTTTGATCCTTCACTCCAAAGCTCAAAACACCATTATGGAAATGGCTGCGGAAGCAGGCACTGTTGAAGATCTGGAACTGGAAGATGTACTGAAGACTGGTTACGGCGACGTTCGCTGTGTTGAGTCTGGTGGTCCAGAGCCGGGTGTTGGTTGTGCCGGTCGTGGTGTAATCACCGCTATCAACTTCCTGGAAGAGGAAGGTGCCTACGAAGAAGACCTGGACTTCGTGTTCTACGACGTGCTGGGTGACGTAGTCTGTGGTGGTTTCGCGATGCCTATTCGTGAAAACAAAGCACAGGAAATCTACATCGTTGTATCT
ASV56	Bacteria	Proteobacteria	Gammaproteobacteria				unknown NCD17	TTCTACACGCCTTATTTTGCATTCCAAAGCTCAAAACACAATCATGGAAATGGCTGCTCAGGCAGGCACGGTTGAGGATCTCGAGCTCGATGACGTGCTTAAAGTTGGTTATGGTAACATTAAGTGTGTAGAAGCAGGCGGTCCAGAGCCCGGCGTTGGGTGTGCCGGTCGTGGTGTTATTACTGCGATTAATTTCCTTGAAGAAGAGGGTGCGTATGAAGAAGATCTAGACTTTGTTTTCTATGACGTTCTTGGCGACGTGGTCTGCGGCGGTTTTGCTATGCCAATTCGCGAAAATAAGGCTCAAGAAATTTACATTGTCTGCTCT
ASV59	Bacteria	Proteobacteria					unknown NCD18	TTCCACGCGCCTCATCCTGCACGCAAAGGCCCAGGACACCATCCTCTCGCTCGCCGCCGAAGCAGGCAGCGTCGAGGACCTCGAGATCGAGGACGTGATGCGCACGGGCTACAAGGACATCCGCTGCGTCGAGTCCGGCGGTCCTGAGCCGGGCGTCGGCTGCGCCGGCCGCGGCGTCATCACCTCCATCAACTTCCTGGAGGAGAACGGCGCCTACGAGGACATCGACTACGTCTCCTACGACGTGCTCGGCGACGTCGTCTGCGGCGGCTTCGCGATGCCGATCCGCGAGAACAAGGCGCAAGAGATCTACATCGTGATGTCG
ASV60	Bacteria	Proteobacteria					Gamma-A	TTCCACACGTCTTATTCTGCACTCAAAAGCGCAAAACACAATAATGGAGATGGCTGCACAGGCTGGCACGGTAGAGGATCTTGAGCTTGAAGAAGTGCTTAAGGTTGGCTTTGGCGGCATTAAGTGCGTGGAGTCAGGTGGTCCTGAGCCTGGAGTTGGCTGTGCTGGTCGTGGTGTTATTACCGCGATTAACTTCCTTGAAGAGGAAGGTGCATATTCAGACGACTTAGATTTCGTTTTTTATGATGTTCTAGGTGATGTGGTTTGTGGCGGATTTGCAATGCCTATTCGAGAGAATAAGGCTCAGGAAATCTACATTGTTTGCTCT
ASV61	Bacteria	Cyanobacteria	Cyanophyceae	Oscillatoriales	Microcoleaceae	Trichodesmium	Trichodesmium	CTCTACTCGTTTAATCTTAAACGCTAAAGCTCAAACTACTGTACTTCACGTTGCTGCTGAACTCGGTGCAGTTGAAGACGTGGAACTAGACCAAGTATTGAAGCCAGGTTTCGGTGGTATTAAGTGTGTTGAATCTGGTGGTCCTGAGCCTGGTGTAGGTTGCGCTGGCCGTGGTATTATTACTGCTATCAACTTTCTAGAAGAAGAAGGAGCTTATACAGATCTAGATTTCGTAAGCTATGACGTACTAGGTGACGTTGTTTGCGGTGGATTTGCAATGCCTATCCGTGAAAACAAAGCTCAAGAAATCTACATCGTATGTTCC
ASV62	Bacteria	Cyanobacteria	Cyanophyceae	Chroococcales	Aphanothecaceae	Atelocyanobacterium (UCYN-A)	UCYN-A	TTCCACACGTCTAATGTTGCATTGTAAAGCACAAACCACTGTTTTACATTTAGCTGCAGAAAGAGGAACTGTAGAAGATATTGAACTTGATGAAGTAGTAATTCCTGGCTATAACAACGTTTTATGCGTTGAGTCCGGTGGTCCTGAGCCTGGAGTTGGATGTGCTGGTCGTGGTATTATTACTGCTATCAACTTCCTTGAAGAAGAAGGTGCTTACGAAAATCTAGATTTCGTATCTTATGATGTATTAGGAGACGTTGTTTGTGGTGGTTTCGCTATGCCTATCCGTGAAGGAAAAGCACAAGAAATCTACATCGTTACTTCT
ASV63	Bacteria	Cyanobacteria	Cyanophyceae	Chroococcales	Aphanothecaceae	Atelocyanobacterium (UCYN-A)	UCYN-A	TTCCACACGTCTAATGTTGCATTGTAAAGCACAAACCACTGTTTTACATTTAGCTGCAGAAAGAGGAACTGTAGAAGATATTGAACTTGATGAAGTAGTAATTCCTGGCTATAACAACGTTTTATGCGTTGAGTCCGGTGGTCCTGAGCCTGGAGTTGGATGTGCTGGTCGTGGTATTATTACTGCTATCAACTTCCTTGAAGAAGAAGGTGCTTACGAAAACCTAGATTTCGTATCTTATGATGTATTAGGAGACGTTGTTTGTGGTGGTTTCGCTATGCCTATCCGTGAAGGAAAAGCACAAGAAATTTACATCGTTACTTCT
ASV64	Bacteria	Proteobacteria	Gammaproteobacteria				unknown NCD19	TTCCACCCGCCTGATGCTTCACGCCAAGGCCCAGAACACCATCATGCACCTGGCCGCCGAGGCCGGAAGCGTGGAGGACCTGGAGCTCGAGGAGGTTCTCAAGGTCGGCTACGGCAACGTCAAGTGTGTCGAGTCCGGCGGCCCCGAGCCCGGCGTCGGTTGCGCCGGCCGCGGCGTCATCACCGCCATCAACTTCCTCGAGGAAGAGGGCGCCTACGACGACGACCTGGACTTCGTGTTCTACGACGTCCTGGGCGACGTGGTCTGCGGCGGCTTCGCCATGCCGATTCGCGAGAACAAGGCTCAGGAGATCTACATCGTGGTCTCC
ASV65	Bacteria	Cyanobacteria	Cyanophyceae	Chroococcales	Aphanothecaceae	Atelocyanobacterium (UCYN-A)	UCYN-A	TTCCACTCGTTTAATGTTGCACTGTAAGGCACAAACCACTGTTTTACATTTAGCTGCAGAAAGAGGAACTGTAGAGGATATCGAACTTGATGAAGTAGTAATTCCTGGTTACAACAACGTTTTATGTGTTGAATCTGGTGGTCCTGAGCCTGGAGTTGGATGTGCTGGTCGTGGTATTATCACCGCTATCAACTTCCTTGAAGAAGAAGGTGCTTACGAAAATCTAGATTTCGTATCTTATGACGTATTAGGAGACGTTGTATGTGGTGGTTTCGCTATGCCTATCCGTGAAGGAAAAGCACAAGAAATCTACATCGTTACTTCT
ASV66	Bacteria	Proteobacteria	Gammaproteobacteria				Gamma-A	TTCCACACGTCTTATTCTGCACTCAAAAGCGCAAAACACAATAATGGAGATGGCTGCACAGGCTGGCACGGTAGAGGATCTTGAGCTTGAAGAAGTGCTTAAGGTTGGCTTTGGCGACATTAAGTGCGTGGAGTCAGGTGGTCCTGAGCCTGGAGTTGGCTGTGCTGGTCGTGGTGTTATTACCGCGATTAACTTCCTTGAAGAGGAAGGTGCATACTCAGACGACCTAGATTTCGTTTTTTATGATGTTTTAGGTGATGTGGTTTGTGGCGGATTTGCAATGCCTATTCGTGAGAATAAGGCTCAGGAAATCTACATTGTTTGCTCT
ASV68	Bacteria	Proteobacteria	Deltaproteobacteria	Desulfuromonadales			unknown NCD20	TTCAACCCGTCTGATCCTGCATGCCAAGGCTCAGGATACGGTTATGGACAAGGTTCGCGAATTGGGCACCGTCGAGGATCTGGAGTTGGAAGATGTCTGTCGCCGTGGTTACGGCGATGTTATGTGCGTTGAGTCGGGCGGTCCTGAGCCGGGTGTTGGTTGCGCTGGTCGTGGCGTTATTACCGCCATCAACTTTCTGGAAGAAGAGGGCGCTTATACCCCGGATCTCGACTATGTTTTCTATGACGTTCTTGGTGACGTTGTCTGTGGTGGCTTCGCAATGCCGATTCGTGAAAACAAGGCACAGGAAATCTATATTGTTGTTTCT
ASV69	Bacteria	Proteobacteria	Gammaproteobacteria	Pseudomonadales	Saccharospirillaceae	Oleibacter	Oleibacter	CTCAACTCGTCTGATTCTGCACTCAAAAGCTCAGAACACCATCATGGAAATGGCGGCTGAAGCTGGCACCGTTGAAGATCTCGAACTGGAAGATGTACTGAAGTCCGGTTACGGCGATGTTCGCTGTGTTGAATCAGGCGGTCCAGAGCCAGGCGTTGGTTGTGCAGGTCGTGGTGTTATCACGGCGATTAACTTCCTCGAAGAGGAAGGTGCATACGAAGACGACCTCGACTTCGTTTTCTATGACGTACTGGGTGACGTTGTGTGCGGTGGCTTCGCTATGCCTATCCGCGAAAACAAAGCACAGGAAATCTACATCGTATGTTCT
ASV70	Bacteria	Proteobacteria	Gammaproteobacteria				Gamma-A	TTCCACACGTCTTATTCTACACTCAAAAGCGCAAAACACAATAATGGAGATGGCTGCACAGGCTGGCACGGTAGAGGATCTTGAACTTGAAGAAGTGCTTAAGGTTGGCTTTGGCGACATTAAGTGCGTGGAGTCAGGTGGTCCTGAGCCTGGAGTTGGCTGTGCTGGTCGTGGTGTTATTACCGCGATTAACTTCCTTGAAGAGGAAGGTGCATATTCAGACGACTTAGATTTCGTTTTTTATGATGTTCTAGGTGATGTGGTTTGTGGCGGATTTGCAATGCCTATTCGAGAGAATAAGGCTCAGGAAATCTACATTGTTTGCTCT
ASV71	Bacteria	Proteobacteria	Alphaproteobacteria	Sphingomonadales	Sphingomonadaceae	Novosphingobium	Novosphingobium	CTCCACCCGCCTGATGCTGCACGCCAAGGCCCAGGACACCATCCTTTCGCTCGCCGCCGAAGCCGGCTCGGTCGAGGACCTCGAGCTCGAAGACGTGATGAAGATCGGCTACAAGGACATCCGCTGCGTTGAATCGGGCGGTCCCGAGCCGGGCGTCGGCTGCGCCGGTCGCGGTGTTATCACCTCGATCAACTTCCTCGAGGAAGAAGGCGCCTACGACGACATCGACTACGTCTCCTACGACGTGCTCGGCGACGTCGTCTGCGGCGGCTTTGCCATGCCGATCCGCGAGAACAAGGCTCAGGAAATCTACATCGTCATGTCG
ASV72	Bacteria	Proteobacteria	Gammaproteobacteria	Gammaproteobacteria incertae sedis			unknown NCD21	TTCCACTCGTCTGATTCTGCACTCAAAGGCGCAGAACACCATCATGGAGATGGCTGCTGAGGCAGGTACCGTTGAAGATCTGGAGCTGGAAGATGTACTTAAAACCGGTTATGGCGATATCAAGTGTGTTGAATCTGGTGGTCCAGAGCCCGGTGTCGGTTGTGCCGGCCGTGGTGTTATCACAGCGATCAACTTCCTCGAGGAAGAAGGCGCCTATGAAGAAGACCTCGACTTTGTCTTCTATGACGTACTAGGTGACGTTGTATGCGGTGGCTTCGCTATGCCTATCCGTGAAAACAAGGCTCAGGAAATCTACATTGTTGTATCT
ASV73	Bacteria	Cyanobacteria	Cyanophyceae	Chroococcales	Aphanothecaceae	Atelocyanobacterium (UCYN-A)	UCYN-A	TTCCACACGTCTAATGTTGCATTGTAAAGCAAAAACCACTGTTTTACATTTAGCTGCAGAAAGAGGAACTGTAGAAGATATTGAACTTGATGAAGTAGTAATTCCTGGCTATAACAACGTTTTATGCGTTGAGTCCGGTGGTCCTGAGCCTGGAGTTGGATGTGCTGGTCGTGGTATTATTACTGCTATCAACTTCCTTGAAGAAGAAGGTGCTTACGAAAACCTAGATTTCGTATCTTATGATGTATTAGGAGACGTTGTTTGTGGTGGTTTCGCTATGCCTATCCGTGAAGGAAAAGCACAAGAAATCTACATCGTTACCTCT
ASV74	Bacteria						unknown NCD22	TTCAACACGTCTCATTTTACATTCAAAAGCCCAAAATACCATCATGGAGATGGCTGCTCAAGCGGGGACAGTAGAGGATCTAGAGCTTGATGACGTACTTAAAGTTGGCTACGGCAATATTAAGTGCGTAGAATCAGGTGGTCCTGAGCCCGGCGTTGGATGTGCTGGTCGTGGTGTTATTACCGCAATCAATTTCCTCGAAGAGGAGGGTGCATATGAAGACGATTTAGACTTCGTTTTCTACGATGTTCTTGGGGACGTGGTTTGCGGCGGTTTCGCTATGCCAATTCGTGAAAATAAGGCTCAAGAAATCTACATAGTCTGCTCT
ASV79	Bacteria	Cyanobacteria	Cyanophyceae	Chroococcales	Aphanothecaceae	Atelocyanobacterium (UCYN-A)	UCYN-A	TTCCACACGTCTAATGTTGCATTGTAAAGCACAAACCACTGTTTTACATTTAGCTGCAGAAAGAGGAACTGTAGAAGATATTGAACTTGATGAAGTAGTAATTCCTGGCTATAACAACGTCTTATGCGTTGAGTCCGGTGGTCCTGAGCCTGGAGTTGGATGTGCTGGTCGTGGTATTATTACTGCTATCAACTTCCTTGAAGAAGAAGGTGCTTACGAAAACCTAGATTTCGTATCTTATGATGTATTAGGAGACGTTGTTTGTGGTGGTTTCGCTATGCCTATCCGTGAAGGAAAAGCACAAGAAATCTACATCGTTACTTCT
ASV81	Bacteria	Cyanobacteria	Cyanophyceae	Chroococcales	Aphanothecaceae	Crocosphaera	Crocosphaera	CTCTACCCGTTTAATCCTCAACTGTAAAGCTCAGGTAACTGTATTACACTTAGCTGCTGAAATAGGTTCTGTTGAAGACTTAGAACTCGAAGACGTAATGCTCGAAGGGTTTGAAGGCATCAAGTGTGTAGAATCTGGTGGTCCTGAGCCTGGAGTTGGTTGTGCTGGTCGTGGTATTATCACCTCCATCAACTTCCTAGAAGAAGAAGGAGCTTACGAAGACTTAGAATTCGTATCCTACGACGTATTAGGGGACGTTGTATGTGGTGGTTTCGCTATGCCTATCCGTGAAGGAAAAGCACAAGAAATCTACATCGTTACCTCT
ASV83	Bacteria	Proteobacteria	Epsilonproteobacteria	Campylobacterales	Helicobacteraceae		unknown NCD23	TTCAACACGTCTTATCTTGCATGAAAAAGCGCAAAATACAATTCTTCAACTTGCTGCAGAAATGGGTACAGTAGAAGATCTTGAACTTGAAGATGCATGTAAACCAGGTGCGGGTATGTTTGCACCGGACGCTCCAGGAGGTTGGATTAACTGTACTGAGTCTGGTGGACCGGAGCCAGGAGTAGGTTGTGCAGGTCGTGGTGTTATTACAGCGATCAACTTCCTTGAAGAAGAGGGTGCTTATGAAGAAGAAGGTCTTGACTTCGTATCTTATGACGTACTTGGTGACGTTGTTTGTGGTGGATTTGCAATGCCGATTCGTGAAGGTAAAGCACAGGAGATCTACATTGTTATGTCT
ASV85	Bacteria	Proteobacteria	Alphaproteobacteria	Sphingomonadales	Sphingomonadaceae	Novosphingobium	Novosphingobium	CTCCACCCGCCTGATGCTGCACGCCAAGGCCCAGGACACCATCCTTTCGCTCGCCGCCGAAGCCGGCTCGGTCGAGGACCTCGAGCTCGAGGACGTGATGAAGATCGGCTACAAGGACATCCGCTGCGTTGAATCGGGCGGTCCCGAGCCGGGCGTCGGCTGCGCCGGTCGCGGTGTTATCACCTCGATCAACTTCCTCGAGGAAGAAGGCGCCTACGACGACATCGACTACGTCTCCTACGACGTGCTCGGCGACGTCGTCTGCGGCGGCTTCGCGATGCCGATCCGCGAGAACAAGGCTCAGGAAATCTACATCGTCATGTCG
ASV86	Bacteria	Proteobacteria	Gammaproteobacteria				unknown NCD2	CTCCACTCGTCTGATCCTTCACTCAAAAGCTCAAAACACCATCATGGAGATGGCGGCCGAGGCTGGCACGGTAGAAGATCTGGAACTGGAAGATGTACTGAAAACCGGTTACGGCGATGTTCGTTGTGTTGAGTCCGGTGGTCCAGAGCCAGGTGTTGGTTGTGCCGGCCGCGGTGTAATCACTGCGATCAACTTCCTCGAAGAGGAAGGTGCTTATGAAGACGATATTGACTTCGTTTTCTACGACGTACTGGGTGACGTTGTATGTGGTGGTTTCGCGATGCCAATTCGTGAAAACAAGGCACAGGAAACTTACATCGTGGTATCT
ASV87	Bacteria	Proteobacteria					unknown NCD3	CTCCACCCGTCTGCTGCTGGGCGGACTGGCCCAGAAAACCGTTCTTGATTCCCTGCGGGAAGAGGGCGAGGACCTGGAGCTGGAAGACATCATGAAAGAAGGTTTCCGCAACACCCTCTGCACCGAGTCCGGCGGACCGGAGCCCGGCGTGGGTTGCGCAGGTCGCGGAATCATCACCTCGATCAACATGCTCGAACAGCTCAGAGCCTACGAGGACGATCAGGACCTGGACTACGCGTTCTACGACGTACTGGGTGACGTGGTCTGCGGCGGATTCGCCATGCCGATCCGCGAAGGTAAAGCACAGGAAATCTACATCGTCGTGTCC
ASV88	Bacteria	Cyanobacteria	Cyanophyceae	Chroococcales			EtSB	TTCTACCCGTTTGATGCTACACACTAAAGCACAAACTACCATTCTTCACTTAGCAGCAGAACGGGGAACCGTTGAAGATATTGAGCTAGACGAAGTACTACTTGAAGGATACCAAGGAATCAAGTGTGTTGAGTCCGGTGGTCCCGAGCCTGGAGTTGGATGTGCTGGTCGTGGTATTATCACTGCCATCAACTTCCTCGAAGAAGAGGGTGCTTATGAAGACCTAGACTTCGTATCCTATGACGTATTAGGAGACGTTGTTTGCGGCGGTTTCGCTATGCCTATCCGTGAAGGAAAAGCACAAGAAATCTACATCGTTACTTCT
ASV89	Bacteria	Cyanobacteria	Cyanophyceae	Chroococcales	Aphanothecaceae	Atelocyanobacterium (UCYN-A)	UCYN-A	TTCCACACGTCTAATGTTGCATTGTAAAGCACAAACCACTGTTTTACATTTAGCTGCAGAAAGAGGAACTGTAGAAGATATTGAACTTGATGAAGTAGTAATTCCTGGCTATAACAACGTTTTATGCGTTGAGTCCGGTGGTCCTGAGCCTGGAGTTGGATGTGCTGGTCGTGGTATTATTACTGCTATCAACTTCCTTGAAGAAGAAGGTGCTTACGAAAACCTAGATTTTGTATCTTATGATGTATTAGGAGACGTTGTTTGTGGTGGTTTCGCTATGCCTATCCGTGAAGGAAAAGCACAAGAAATCTACATCGTTACTTCT
ASV92	Bacteria						unknown NCD3	CTCCACCCGTCTGCTGCTGGGCGGACTGGCCCAGAAAACCGTTCTTGATTCCCTGCGGGAAGAGGGCGAAGACCTGGAGCTGGAAGACATCATGAAAGAAGGTTTCCGCAACACCCTCTGCACCGAGTCCGGCGGACCGGAGCCCGGCGTGGGTTGCGCAGGTCGCGGAATCATCACCTCGATCAACATGCTCGAACAGCTCGGAGCCTACGAGGACGATCAGGACCTGGACTACGCGTTCTACGACGTACTGGGTGACGTGGTCTGCGGCGGATTCGCCATGCCGATCCGCGAAGGTAAAGCACAGGAAATCTACATCGTCGTGTCC
ASV94	Bacteria	Cyanobacteria	Cyanophyceae	Oscillatoriales	Microcoleaceae	Trichodesmium	Trichodesmium	CTCTACTCGTTTAATCTTAAACGCTAAAGCTCAAACTACTGTACTTCACGTTGCTGCTGAACGCGGTGCAGTTGAAGATGTAGAACTAGACGAAGTATTGAAGCCAGGTTTCGGTGGCATTAAGTGTGTTGAATCTGGTGGTCCTGAGCCTGGTGTAGGTTGCGCTGGCCGTGGTATTAGTACTGCCATCAACTTCCTAGAAGAAGAAGGAGCTTATACAGATCTAGATTTCGTAAGCTATGACGTACTAGGTGACGTTGTTTGCGGTGGATTTGCAATGCCTATCCGTGAAAACAAAGCTCAAGAAATCTACATCGTATGTTCC
ASV95	Bacteria	Proteobacteria	Gammaproteobacteria				unknown NCD2	CTCCACTCGTCTGATCCTTCACTCAAAAGCTCAAAACACCATCATGGAGATGGCGGCCGAGGCTGGCACGGTAGAAGATCTGGAACTGGAGGATGTACTGAAAACCGGTTACGGCGATGTTCGTTGTGTTGAGTCCGGTGGTCCAGAGCCAGGTGTTGGTTGTGCCGGCCGCGGTGTAATCACTGCGATCAACTTCCTCGAAGAGGAAGGTGCTTATGAAGACGATATTGACTTCGTTTTCTACGACGTACTGGGTGACGTTGTATGTGGTGGTTTCGCGATGCCAATTCGTGAAAACAAGGCACAGGAAATTTACATCGTGGTATCT
ASV97	Bacteria						unknown NCD1	CTCTACTCGGTTGCTCCTGGGCGGCTTGGCCCAGAAGACCGTGCTCGACACGCTGCGCGAGGAAGGCGAAGACGTCGAACTCGAAGACATCCGCAAGGATGGTTTCAGCGGCACCAAGTGCACCGAGTCTGGCGACCCAGAACCTGGCGTCGGCTGTGCTGGCCGTGGTATCATCACCTCGATCAACATGCTTGAGCAGCTCGGTGCCTACGACGAGGAGCAAGACCTCGACTATGTGTTCTACGACGTTCTCGGTGACGTGGTCTGCGGCGGTTTCGCCATGCCGATCCGCGATGGCAAGGCTGAAGAGATCTACATCGTCTGCTCT
ASV98	Bacteria	Proteobacteria					unknown NCD24	CTCGACCAGGCTGATGTTGCACGCCAAGGCCCAGACCACGGTCATGGATCTGGCCAGGGAGCGGGGCGGTGTCGAGGAAATGGAACTCGGTGACGTCCTGATGACCGGATACAGGGGCGTAAGATGCACGGAGTCGGGCGGCCCGGAGCCCGGCGTGGGCTGCGCCGGACGCGGAGTTATCACCGCGATAAACTTTCTCGAGGAAAACGGCGCATATACCGCCGACCTCGACTTCGTATTCTACGATGTCCTGGGCGACGTGGTCTGCGGCGGTTTCGCGATGCCGATGCGCGAAAAAAAGGCCCAGGAGATATACATCGTGACCTCG
ASV100	Bacteria	Proteobacteria	Epsilonproteobacteria	Campylobacterales			unknown NCD23	CTCAACACGTCTTATCTTGCATGAAAAAGCGCAAAATACGATTCTTCAACTTGCTGCAGAAATGGGTACAGTAGAGGATCTTGAACTTGAAGATGCATGTAAACCAGGTGCTGGTATGTTCGCACCGGACGCACCAGGAGGTTGGATCAACTGTACTGAGTCTGGTGGACCAGAGCCAGGAGTAGGTTGTGCAGGTCGTGGTGTTATTACAGCGATCAACTTCCTTGAAGAAGAGGGTGCTTACGAAGAAGAAGGTCTTGACTTTGTCTCTTATGACGTTCTTGGTGACGTTGTTTGTGGTGGATTCGCTATGCCTATCCGTGAAGGTAAAGCACAAGAGATCTACATCGTTATGTCC
ASV102	Bacteria	Proteobacteria	Gammaproteobacteria				unknown NCD17	TTCTACACGCCTTATTTTGCATTCCAAAGCTCAAAACACAATCATGGAAATGGCTGCTCAGGCAGGCACGGTTGAGGATCTCGAGCTAGAAGATGTTCTAAAGGTTGGATACGGCGATATTAAGTGTGTAGAAGCAGGCGGTCCAGAGCCCGGCGTTGGATGTGCCGGTCGCGGTGTTATTACTGCGATTAATTTCCTTGAAGAAGAGGGTGCGTATGAAGACGATTTGGACTTTGTTTTCTATGACGTTCTTGGCGACGTGGTCTGCGGCGGTTTTGCTATGCCAATTCGCGAAAATAAGGCTCAAGAAATTTACATTGTCTGCTCT
ASV103	Bacteria	Cyanobacteria	Cyanophyceae	Chroococcales	Aphanothecaceae	Atelocyanobacterium (UCYN-A)	UCYN-A	TTCCACACGTCTAATGTTGCATTGTAAAGCACAAACCACTGTTTTACATTTAGCTGCAGAAAGAGGAACTGTAGAAGATATTGAACTTGATGAAGTAGTAATTCCTGGCTATAATAACGTTTTATGCGTTGAGTCCGGTGGTCCTGAGCCTGGAGTTGGATGTGCTGGTCGTGGTATTATTACTGCTATCAACTTCCTTGAAGAAGAAGGTGCTTACGAAAACCTAGATTTCGTATCTTATGATGTATTAGGAGACGTTGTTTGTGGTGGTTTCGCTATGCCTATCCGTGAAGGAAAAGCACAAGAAATCTACATCGTTACTTCT
ASV104	Bacteria	Proteobacteria	Epsilonproteobacteria	Campylobacterales	Helicobacteraceae		unknown NCD25	TTCAACTCGTTTGATTTTACATGAAAAAGCACAATCTACAATTTTACAGCTTGCAGCTGAAATGGGTACTGTTGAAGATCTTGAACTTGAAGATGCTATGAAACCAGGTGCAGGTATGTTCGCACCGGATGCACCAGGTGGTTGGATTAACTGTACTGAGTCTGGTGGTCCAGAGCCGGGTGTTGGTTGTGCAGGTCGTGGTGTTATTACAGCGATTAACTTTCTTGAAGAAGAGGGTGCTTATGAAGAAGAAGGTTTAGACTTCGTTTCTTATGACGTTCTTGGTGACGTTGTTTGTGGTGGATTCGCTATGCCTATTCGTGAAGGTAAAGCACAAGAGATATATATCGTTATGTCT
ASV105	Bacteria	Proteobacteria	Gammaproteobacteria				unknown NCD26	TTCCACTCGCTTGATCCTTCACTCAAAAGCGCAAAACACCATCATGGAAATGGCGGCTGAAGCTGGCACCGTGGAAGACCTGGAACTGGAAGATGTATTGAAGTCCGGTTACGGCGACATCCGTTGCGTAGAGTCTGGTGGCCCTGAGCCAGGCGTTGGCTGTGCTGGTCGTGGTGTTATCACTGCTATCAACTTCTTGGAAGAAGAAGGCGCTTATGAAGACGATCTAGACTTCGTATTTTACGACGTACTGGGTGACGTTGTTTGCGGTGGTTTCGCGATGCCTATTCGTGAAAACAAAGCACAAGAAATCTACATCGTTGTATCT
ASV107	Bacteria						unknown NCD1	CTCTACTCGGTTGCTCCTGGGCGGCTTGGCCCAGAAGACCGTGCTCGACACGCTGCGCGAGGAAGGCGAAGACGTCGAACTCGAAGACATCCGCAAGGATGGTTTCAGCGGCACCAAGTGCACCGAGTCTGGCGGCCCAGAACCTGGCGTCGGCTGTGCTGGCCGTGGTATCATCACCTCGATCAACATGCTTGAGCAGCTCGGTGCCTACGACGAGGAGCAAGACCTCGACTATGTGTTCTACGACGTTCTCGGTGACGTGGTCTGCGGCGGTTTCGCCATGCCGATCCGCGATGGCAAGGCTGAAGAGATTTACATCGTCTGCTCT
ASV108	Bacteria	Proteobacteria	Gammaproteobacteria	Pseudomonadales	Saccharospirillaceae	Oceanobacter	Oceanobacter	CTCCACTCGTCTGATCCTGCACTCAAAGGCTCAGAACACCATCATGGAAATGGCTGCGGAAGCAGGCACCGTGGAAGATCTGGAACTGGAAGATGTATTGAAAGCTGGTTACGGCGACATCAAGTGTGTTGAGTCCGGCGGTCCAGAGCCAGGTGTTGGTTGTGCAGGTCGTGGTGTTATCACTGCAATTAACTTCCTCGAAGAGGAAGGCGCTTACGAAGACGATCTGGATTTCGTTTTCTACGACGTTCTGGGTGGCGTTGTATGCGGCGGTTTCGCGATGCCTATTCGTGAAAACAAGGCTCAGGAGATCTACATCGTTGTATCC
ASV109	Bacteria	Proteobacteria	Betaproteobacteria	Nitrosomonadales	Sterolibacteriaceae	Methyloversatilis	Methyloversatilis	CTCGACCCGCCTGATCCTGCACGCAAAGGCACAGGACACCATCCTGTCGCTGGCCGCTGAAGCCGGTTCGGTGGAAGACCTCGAGCTCGAGGACGTCATGAAGATCGGCTACAAGGACATCCGCTGCGTCGAGTCCGGTGGCCCGGAACCCGGAGTCGGCTGCGCCGGCCGCGGTGTCATCACCTCGATCAACTTCCTCGAGGAAAACGGTGCCTATGACGGCGTCGACTATGTCAGCTACGACGTGCTGGGCGACGTGGTGTGCGGCGGCTTCGCAATGCCGATCCGCGAAAACAAGGCGCAGGAAATCTACATCGTGATGTCG
ASV111	Bacteria	Proteobacteria	Gammaproteobacteria	Pseudomonadales	Saccharospirillaceae	Oleibacter	Oleibacter	CTCAACTCGTCTGATTCTGCACTCAAAAGCTCAGAACACCATCATGGAAATGGCTGCTGAAGCTGGCACCGTTGAAGATCTCGAACTGGAAGATGTACTGAAGTCCGGTTACGGCGATGTTCGCTGTGTTGAATCAGGTGGTCCAGAGCCAGGCGTTGGTTGTGCAGGTCGTGGTGTTATCACTGCGATTAACTTCCTCGAAGAGGAAGGTGCATACGAAGACGACCTCGACTTCGTTTTCTATGACGTACTGGGTGACGTTGTTTGCGGTGGCTTCGCTATGCCTATCCGCGAAAACAAAGCACAGGAAATCTACATCGTATGTTCT
ASV112	Bacteria	Cyanobacteria	Cyanophyceae	Chroococcales	Aphanothecaceae	Crocosphaera	Crocosphaera	CTCTACCCGTTTAATCCTCAACTGTAAAGCTCAGGTAACTGTATTACACTTAGCTGCTGAAATGGGTTCTGTTGAAGACTTAGAACTCGAAGACGTAATGCTCGAAGGGTTTGAAGGCATCAAGTGTGTAGAATCTGGTGGTCCTGAGCCTGGAGTTGGTTGTGCTGGTCGTGGTATTATCACTTCCATCAACTTCCTAGAAGAAGAAGGAGCTTACGAAGACTTAGAATTCGTATCCTACGACGTATTAGGGGACGTTGTATGTGGTGGTTTCGCTATGCCTATCCGTGAAGGAAAAGCACAAGAAATCTACATCGTTACCTCT
ASV114	Bacteria						unknown NCD1	CTCTACTCGGTTGCTCCTGGGCGGCTTGGCCCAGAAGACCGTGCTCGACACGCTGCGCGAGGAAGGCGAAGACGTCGAACTCGAAGACATCCGCAAGGATGGTTCCAGCGGCACCAAGTGCACCGAGTCTGGCGGCCCAGAACCTGGCGTCGGCTGTGCTGGCCGTGGTATCATCACCTCGATCAACATGCTTGAGCAGCTCGGTGCCTACGACGAGGAGCAAGACCTCGACTATGTGTTCTACGACGTTCTCGGTGACGTGGTCTGCGGCGGTTTCGCCATGCCGATCCGCGATGGCAAGGCTGAAGAGATCTACATCGTCTGCTCT
ASV117	Bacteria	Proteobacteria	Gammaproteobacteria				unknown NCD22	TTCAACACGTCTCATTTTACATTCAAAAGCCCAAAATACCATCATGGAGATGGCTGCTCAAGCGGGGACAGTAGAGGATCTAGAGCTTGATGACGTACTTAAAGTTGGCTACGGCAATATTAAGTGCGTAGAATCAGGTGGTCCTGAGCCCGGCGTTGGATGTGCTGGTCGTGGTGTTATTACTGCAATCAATTTCCTCGAAGAGGAGGGTGCATATGAAGACGATTTAGACTTCGTTTTCTACGATGTTCTTGGGGACGTGGTTTGCGGCGGTTTCGCTATGCCAATTCGTGAAAATAAGGCTCAAGAAATCTACATAGTCTGCTCT
ASV119	Bacteria	Proteobacteria					unknown NCD27	TTCTACACGTCTTATCCTTCATTCAAAGGCCCAGAACACTATCATGGAAATGGCAGCCGAGGCCGGCACTGTTGAAGACCTTGAACTCGAGGATGTATTGAAAACCGGTTACGGCGAGATCAAGTGTGTTGAATCCGGTGGCCCGGAGCCTGGCGTCGGTTGCGCTGGACGTGGTGTTATTACAGCAATCAACTTCCTCGAAGAGGAAGGTGCTTACGAAGAAGACCTGGACTTCGTTTTTTACGATGTGCTGGGTGACGTGGTCTGTGGTGGTTTCGCCATGCCGATTCGTGAAAACAAGGCACAGGAAATCTATATCGTTGTATCC
ASV121	Bacteria	Proteobacteria					unknown NCD28	GCAGATCAGCAACCAGCAACGGACTTGGTCATCGTTGCACCCGCTACAGCCAACTTCCTAGGAAAGTATACCTGGGGAGTCGCCGACGATTTCCTCACGACGGCGCTTTTGGCGGCACCTTGTCCGGTACTAATCGCTCCCGCGATGAATCCACAAATGCTGCAGCATCCCGCCGTACAGGACAACCTAAAGACCCTGGTCGAGCGCGGCGTCACAATCGTCCCACCCGAAACCGGGCCATTGGCCTCTTCCCTTGAAGAGGAGGGCCTTGGCCGACTTGCCGCACCGGAGATAATTATCGAAGCAGCTTCCACCCTGCTCGCTCGGGCGGGCGACCTAGCGGGTAGGAAGGTCCTGATCACAGCCGGCCCCACCCG
ASV123	Bacteria	Proteobacteria	Gammaproteobacteria				unknown NCD2	CTCGACCCGCCTGCTTCTTGGCGGTCTGGCCCAGCGCACAGTTCTCGACTCCCTCCGCGAGGAAGGCGAAGATCTGGAACTCGAAGACATCATGAAAGATGGCTATGAAGGCACGCTCTGCACGGAGTCCGGCGGACCAGAACCGGGTGTGGGCTGCGCGGGCCGCGGTATCATTACCTCCATCAACATGCTGGAGCAACTGGGCGCCTACGAAGAAGATCAGCAACTCGACTACGCCTTTTACGACGTCCTCGGCGACGTGGTCTGCGGCGGATTTGCCATGCCGATCCGCGAAGGCAAAGCCCAGGAAATCTACATCGTGGTTTCC
ASV127	Bacteria	Firmicutes	Clostridia	Clostridiales			unknown NCD29	TTCCACACGTCTAATGTTGCATTGTAAAGCACAAACCACTGTTTTACATTTAGCTGCAGAAAGAGGAACTGTAGAAGATATTGAACTTGATGAAGTAGTAATTCCTGGCTATAACAACGTTTTATGCGTTGAGTCCGGTGGTCCTGAGCCTGGAGTTGGATGTGCTGGTCGTGGTATTATTACTGCTATCAACTTCCTTGAAGAAGAAGGTGCTTACGAAAACCTAGATTTCGTATCTTATGATGTATTAGGAGACGTTGTTTGTGGTGGTTTCGCCATGCCTATCCGTGAAGGAAAAGCACAAGAAATCTACATCGTTACTTCT
ASV130	Bacteria	Proteobacteria	Gammaproteobacteria				Gamma-A	TTCCACTATAAATCTGCTCGGCGGTGAACCGCTTAAACCTGTTATGAATTATATAAAAGAAAATGATGCCGATCCGGAAACCATAGAAGAAATTGCAAAGGTCGGTTACGGCGGAGTCCTATGTATAGAGACGGGAGGTCCTACACCGGGACTCGGCTGTGCCGGACGGGGAATAATCGCAACCTTTCATCTGCTTGAGGATCTGGAGCTGTTTGAAAAATATAAGCCTGATGTAATCATGTATGATGTTTTGGGTGATGTAGTATGTGGAGGTTTTGCCGCTCCTATAAGAGAGGATTATGCAAAAAATGTACTGATAGTGACATCA
ASV131	Bacteria	Proteobacteria	Alphaproteobacteria	Rhizobiales	Xanthobacteraceae	Azorhizobium	Azorhizobium	TTCCACACGTCTTATTCTGCACTCAAAAGCGCAAAACACAATAATGGAGATGGCTGCACAGGCTGGCACGGTAGAGGATCTTGAGCTTGAAGAAGTGCTTAAGGTTGGCTTTGGCGACATTAAGTGCGTGGAGTCAGGTGGTCCTGAGCCTGGAGTTGGCTGTGCCGGTCGTGGTGTTATTACCGCGATTAACTTTCTTGAAGAGGAAGGTGCATACTCAGACGACTTAGATTTCGTTTTTTATGATGTTCTAGGTGATGTGGTTTGTGGCGGATTTGCAATGCCTATTCGTGAGAATAAGGCTCAGGAGATCTACATTGTTTGCTCT
ASV132	Bacteria	Proteobacteria	Epsilonproteobacteria	Campylobacterales	Helicobacteraceae		unknown NCD30	TTCCACGCGTCTGATCCTGCACGCCAAGGCGCAGGACACCATCCTGAGCCTCGCCGCCGCCGCCGGCAGCGTCGAGGATCTGGAACTGGAAGAAGTGATGAAGGTCGGCTACCGCGACATCCGTTGCGTGGAGTCCGGCGGTCCTGAGCCCGGCGTTGGCTGCGCCGGTCGCGGCGTCATCACCTCCATCAACTTCCTGGAAGAGAACGGCGCCTACGAGGACATCGACTATGTGTCCTACGACGTGCTCGGCGACGTGGTGTGCGGCGGCTTCGCCATGCCCATCCGCGAGAACAAGGCCCAGGAAATCTACATCGTCATGTCC
ASV136	Bacteria	Cyanobacteria	Cyanophyceae	Oscillatoriales	Microcoleaceae	Trichodesmium	Trichodesmium	CTCTACTCGTTTAATCTTAAACGCTAAAGCTCAAACTACTGTACTTCACGTTGCTGCTGAGCGCGGTGCAGTTGAAGACGTAGAACTAGATGAAGTATTGAAACCAGGTTTCGGTGGCATTAAGTGTGTTGAGTCTGGTGGTCCTGAGCCTGGTGTAGGTTGCGCTGGCCGTGGTATTATTACTGCTATCAACTTCCTAGAAGAAGAAGGAGCTTATACCGATCTAGACTTCGTAAGCTATGACGTACTAGGTGACGTTGTTTGCGGTGGATTTGCAATGCCTATCCGTGAAAACAAAGCTCAAGAAATCTACATCGTATGTTCC
ASV142	Bacteria	Cyanobacteria	Cyanophyceae	Oscillatoriales	Microcoleaceae	Trichodesmium	Trichodesmium	CTCTACTCGTTTAATCTTAAACGCTAAAGCTCAAACTACTGTACTTCACGTTGCTGCTGAACGCGGTGCAGTTGAAGATGTAGAACTAGACGAAGTATTGAAGCCAGGTTTCGGTGGCATTAAGTGTGTTGAATCTGGTGGTCCTGAGCCTGGTGTAGGTTGCGCTGGCCGTGGTATTATTACTGCTATCAACTTCCTAGAAGAAGAAGGAGCTTATACAGATCTAGATTTCGTAAGCTATGACGTACTAGGTGACGTTGTTTGCGGTGGATTTGCAATGCCTATCCGTGAAAACAAAGCTCAAGGAATCTACATCGTATGTTCC
ASV143	Bacteria	Cyanobacteria	Cyanophyceae	Chroococcales	Aphanothecaceae	Atelocyanobacterium (UCYN-A)	UCYN-A	TTCCACACGTCTAATGTTGCATTGTAAAGCACAAACCACTGTTTTACATTTAGCTGCAGAAAGAGGAACTGTAGAAGATATTGAACTTGATGAAGTAGTAATTCCTGGCTATAACAACGTTTTATGCGTTGAGTCCGATGGTCCTGAGCCTGGAGTTGGATGTGCTGGTCGTGGTATTATTACTGCTATCAACTTCCTTGAAGAAGAAGGTGCTTACGAAAACCTAGATTTCGTATCTTATGATGTATTAGGAGACGTTGTTTGTGGTGGTTTCGCTATGCCTATCCGTGAAGGAAAAGCACAAGAAATCTACATCGTTACTTCT
ASV153	Bacteria	Proteobacteria	Deltaproteobacteria	Desulfobacterales	Desulfobulbaceae		unknown NCD31	CTCCACCCGACTGCTGCTCGGCGGCCTGGCCCAGAAATCAGTCCTTGATACCCTGCGTGAAGAAGGTGAAGACGTGGAACTCGAAGATATCCGCAAAGCAGGATACGGCGGAACCTGGTGTGTTGAGTCCGGCGGCCCGGAACCTGGCGTCGGCTGTGCCGGCCGCGGCATCATCACCTCGATCAACATGCTGGAATCCCTGGGAGCCTACGAAGAAAGCGAAGAACTGGACTACGCATTCTACGACGTCCTGGGCGACGTGGTCTGCGGCGGATTTGCCATGCCCATCCGCGACGGTAAGGCCGAAGAAATCTACATCGTCTGTTCC
ASV154	Bacteria	Proteobacteria	Gammaproteobacteria	Alteromonadales	Alteromonadaceae		unknown NCD32	TTCAACCCGTCTTATTCTTCATTCTAAAGCGCAAAACACCATTATGGAAATGGCTGCTGAAGCTGGAACAGTTGAAGATCTTGAATTAGAAGATGTTTTAAAAACCGGTTACGGTGACATCAAGTGTGTTGAATCAGGTGGCCCAGAGCCAGGAGTAGGTTGCGCAGGTCGTGGTGTAATCACTGCCATTAACTTCCTTGAGGAAGAAGGCGCCTATGAAGACGATCTTGATTTTGTTTTCTACGACGTATTGGGCGACGTTGTTTGCGGTGGTTTCGCAATGCCAATTCGTGAAAACAAAGCACAGGAAATTTACATCGTTGTATCT
ASV156	Bacteria	Proteobacteria					unknown NCD33	CTCTACGCGTCTTATCTTGCATTCCAAAGCCCAAAATACAATCATGGAAATGGCTGCCCAGGCAGGTACGGTTGAGGATTTAGAGCTTGATGACGTACTTAAGGTTGGCTACGGCGATATTAAGTGTGTAGAAGCGGGCGGTCCAGAGCCCGGCGTTGGGTGTGCCGGTCGCGGTGTTATTACTGCGATTAACTTTCTTGAAGAAGAGGGTGCATATGAAGAAGATCTAGACTTTGTTTTCTATGATGTTCTGGGCGACGTGGTCTGCGGCGGCTTTGCTATGCCAATTCGTGAAAACAAAGCTCAGGAGATCTACATTGTTTGCTCT
ASV169	Bacteria	Cyanobacteria	Cyanophyceae	Chroococcales	Aphanothecaceae	Atelocyanobacterium (UCYN-A)	UCYN-A	TTCCACACGTCTAATGTTGCATTGTAAAGCACAAACCACTGTTTTACATTTAGCTGCAGAAAGAGGAACTGTAGAAGATATTGAACTTGATGAAGTAGTAATTCCTGGCTATAACAACGTTTTATGCGTTGAGTCCGGTGGTCCTGAGCCTGGAGTTGGATGTGCTGGTCGTGGTATTAATACTGCTATCAACTTCCTTGAAGAAGAAGGTGCTTACGAAAACCTAGATTTCGTATCTTATGATGTATTAGGAGACGTTGTTTGTGGTGGTTTCGCTATGCCTATCCGTGAAGGAAAAGCACAAGAAATCTACATCGTTACTTCT
ASV183	Bacteria	Cyanobacteria	Cyanophyceae	Chroococcales	Aphanothecaceae	Atelocyanobacterium (UCYN-A)	UCYN-A	TTCCACACGTCTAATGTTGCATTGTAAAGCACAAACCACTGTTTTACATTTAGCTGCAGAAAGAGGAACTGTAGAAGATATTGAACTTGATGAAGTAGTAATTCCTGGCTATAACAACGTTTTATGCGTTGAGTCCGGTGGTCCTGAGCCTGGAGTTGGATGTGCTGGTCGTGGTATTATTACTGCTATCAACTTCCTTGAAGAAGAAGGTGCTTACGAAAACCTAGATTTCGTATCTTATGATGCATTAGGAGACGTTGTTTGTGGTGGTTTCGCTATGCCTATCCGTGAAGGAAAAGCACAAGAAATCTACATCGTTACTTCT
ASV184	Bacteria	Proteobacteria	Gammaproteobacteria				unknown NCD34	CTCCACCCGTCTGATTCTGCATTCGAAGGCGCAGAACACCATTATGGAGATGGCCGCCGAGGCGGGCACAGTTGAAGACCTGGAACTGGAAGATGTGCTCAAGACCGGTTACGGTGATATCAAGTGCGTCGAGTCCGGTGGACCCGAACCCGGCGTCGGATGCGCCGGCCGCGGTGTTATCACCGCCATTAACTTCCTGGAAGAAGAGGGCGCCTACGAGGATGATCTCGATTTCGTCTTCTATGACGTACTCGGCGACGTGGTGTGCGGTGGCTTTGCCATGCCAATCCGTGAAAACAAGGCGCAGGAGATCTATATCGTGGTCTCC
ASV190	Bacteria	Proteobacteria	Epsilonproteobacteria	Campylobacterales	Helicobacteraceae		unknown NCD35	CTCAACAAGACTTATTCTTCATGAAAAAGCTCAAAATACTATTCTTCAGCTTGCTGCAGAGATGGGTACTGTTGAGGATCTTGAATTAGAAGATGCATGTAAACCGGGTGCAGGTATGTTTGCACCTGATCAACCAGGTGGTTGGATCAACTGTACTGAGTCTGGTGGACCAGAGCCGGGTGTTGGTTGTGCAGGTCGTGGGGTTATCACAGCGATCAACTTCCTAGAAGAAGAGGGTGCTTATGAAGAGGATGGACTAAACTTCGTATCTTACGACGTACTTGGTGACGTTGTATGTGGTGGTTTTGCAATGCCGATCCGTGAAGGTAAAGCACAAGAGATCTACATTGTAATGTCT
ASV193	Bacteria	Proteobacteria	Gammaproteobacteria				Gamma-A	TTCTACACGTCTTATTCTGCACTCAAAAGCGCAAAACACAATAATGGAGATGGCTGCACAGGCTGGCACGGTAGAGGATCTTGAGCTTGAAGAAGTGCTTAAGGTTGGCTTTGGCGACATTAAGTGCGTGGAGTCAAGTGGTCCTGAGCCTGGAGTTGGCTGTGCTGGTCGTGGTGTTATTACCGCGATTAATTTCCTTGAAGAGGAAGGTGCATATTCAGACGACTTAGATTTCGTTTTTTATGATGTTCTAGGTGATGTGGTTTGTGGCGGATTTGCAATGCCTATTCGTGAGAATAAGGCTCAGGAAATCTACATTGTTTGCTCT
ASV204	Bacteria	Proteobacteria	Alphaproteobacteria	Rhizobiales	Xanthobacteraceae	Xanthobacter	Xanthobacter	CTCGACCCGCCTGATCCTGCACGCCAAGGCCCAGGACACCGTCCTGTCGCTTGCGGCGAACGCCGGCTCGGTGGAAGACCTCGAGCTCGAGGACGTGATGAAGATTGGCTACCAGGACATCCGCTGCGTGGAGTCCGGTGGTCCTGAGCCGGGCGTTGGCTGCGCCGGCCGCGGCGTGATCACCTCGATCAACTTCCTGGAAGAGAACGGCGCCTACGAGGACATCGACTACGTGTCCTACGACGTGCTCGGCGACGTGGTGTGCGGCGGCTTCGCCATGCCCATCCGCGAGAACAAGGCGCAGGAAATCTACATCGTGATGTCG
ASV238	Bacteria	Proteobacteria					unknown NCD18	TTCCACGCGCCTCATCCTGCGCGCAAAGGCCCAGGACACCATCCTCTCGCTCGCCGCCGAAGCAGGCAGCGTCGAGGACCTCGAGATCGAGGACGTGATGCGCACGGGCTACAAGGACATCCGCTGCGTCGAGTCCGGCGGTCCTGAGCCGGGCGTCGGCTGCGCCGGCCGCGGCGTCATCACCTCCATCAACTTCCTGGAGGAGAACGGCGCCTACGAGGACATCGACTACGTCTCCTACGACGTGCTCGGCGACGTCGTCTGCGGCGGCTTCGCGATGCCGATCCGCGAGAACAAGGCGCAAGAGATCTACATCGTGATGTCG
ASV250	Bacteria	Cyanobacteria	Cyanophyceae	Chroococcales	Aphanothecaceae	Atelocyanobacterium (UCYN-A)	UCYN-A	TTCCACCCGTTTAATGTTGCACTGTAAAGCACAAACCACTGTTTTACATTTAGCTGCAGAAAGAGGAACTGTAGAAGATATTGAACTTGACGAAGTAGTAATTCCTGGTTACAACAACGTTTTATGTGTTGAATCTGGTGGTCCTGAGCCCGGAGTTGGATGTGCTGGTCGTGGTATTATTACTGCTATCAACTTTCTTGAAGAAGAAGGTGCTTACGAAAATCTAGATTTCGTATCTTACGATGTATTAGGAGACGTTGTTTGTGGTGGTTTCGCTATGCCTATCCGTGAAGGAAAAGCACAGGAAATCTACATCGTTACTTCT
