# Supplementary material for: Diazotrophs are overlooked contributors to carbon and nitrogen export to the deep ocean
Source: ISME J. 2022 Sep 26;17(1):47–58. doi: 10.1038/s41396-022-01319-3 (PMC9750961; doi:10.1038/s41396-022-01319-3)
Supplement: Supplementary file 3 — Table S2 [file 41396_2022_1319_MOESM3_ESM.xlsx]

## Sheet: Feuil1
	Table S2. Estimation of the contribution of diazotrophs to PON export at stations S05M and S10M at 170 m, 270 m and 1000 m
					Potential contribution of diazotrophs to PN export flux (%)
		Published C content per cell*	C:N**	Calculated N content per cell	Station S05M			Station S10M
		pg C cell-1	-	pg N cell-1	170 m	270 m	1000 m	170 m	270 m	1000 m
	PN export flux (mg N m-2 d-1)	-	-	-	4.9±0.6	6.1±1.2	1.6±0.2	13.4±1.3	9.7±0.6	5.2±0.1
	UCYN-A1	0.1-0.3 (0.2)	6.3	0.02-0.05 (0.03)	0.2-0.5 (0.3)	0.7-2 (1)	11-27 (16)	0.2-0.6 (0.3)	0.2-0.6 (0.4)	0.5-1 (1)
	UCYN-B	4-50 (20)	6	0.1-0.6 (0.2)	0.1-0.5 (0.2)	0.1-1.2 (0.5)	2-16 (6)	0.1-0.5 (0.2)	0.0-0.5 (0.2)	0.0-0.4 (0.2)
	UCYN-C	5-24 (10)	8.5	0.6-3 (1)	0.01-0.02 (0.01)	0.00-0.01 (0.00)	0.00-0.02 (0.01)	0.00-0.01 (0.00)	0.00-0.01 (0.00)	0.00-0.01 (0.01)
	Gamma A	0.0124	-	0.001-0.003 (0.002)	<0,001	<0,001	<0,001	<0,001	<0,001	<0,001
	Trichodesmium spp.	42-160 (65)	6	67-27 (11)	0.4-1.4 (0.6)	1.3-4.9 (2)	44-69 (68)	0	0	0.7-2.7 (1.1)
	Sum of diazotrophs	-	-	-	1-3 (1)	2-7 (3)	55-96 (85)	0.3-1.1 (0.6)	0.3-1.2 (0.6)	1.3-4.4 (2)
	*From Luo et al., (2012) for UCYN-A, UCYN-B, UCYN-B and Trichodesmium. From Fukuda et al., (1998) for Gamma-A
	**From Martinez-Perez et al., (2016) for UCYN-A; From Knapp et al., (2012) for UCYN-B and Trichodesmium; From Berthelot et al., (2015) for UCYN-C; From Fukuda et al., (1998) for Gamma-A
