# Supplementary material for: Diazotrophs are overlooked contributors to carbon and nitrogen export to the deep ocean
Source: ISME J. 2022 Sep 26;17(1):47–58. doi: 10.1038/s41396-022-01319-3 (PMC9750961; doi:10.1038/s41396-022-01319-3)
Supplement: Supplementary file 4 — Table S3 [file 41396_2022_1319_MOESM4_ESM.xlsx]

## Sheet: Table S3
Table S3. Diazotroph genomes used as reference for metagenomic recruitement
Organism	Genome Accession	References
Crocosphaera watsonii WH8502	CAQK01000001 - CAQK01000869	https://doi.org/10.1111/jpy.12090
Richelia_TARA_PON_109_MAG_00086	https://figshare.com/articles/dataset/Marine_diazotrophs/14248283	https://doi.org/10.1101/2021.03.24.436778
Trichodesmium thiebautii H9-4	SAMN03421272	https://doi.org/10.1073/pnas.1422332112
Trichodesmium erythraeum IMS101	SAMN02598485	https://doi.org/10.1073/pnas.1422332112
Trichodesmium_TARA_AON_82_MAG_00128	https://figshare.com/articles/dataset/Marine_diazotrophs/14248283	https://doi.org/10.1101/2021.03.24.436778
Trichodesmium_TARA_IOS_50_MAG_00050	https://figshare.com/articles/dataset/Marine_diazotrophs/14248283	https://doi.org/10.1101/2021.03.24.436778
Trichodesmium_TARA_PON_109_MAG_00034	https://figshare.com/articles/dataset/Marine_diazotrophs/14248283	https://doi.org/10.1101/2021.03.24.436778
UCYN-A1	NC_013771.1	https://doi.org/10.1038/nature08786
UCYN-A2	JPSP01000000	https://doi.org/10.1038/ismej.2014.167
