# Supplementary material for: Diazotrophs are overlooked contributors to carbon and nitrogen export to the deep ocean
Source: ISME J. 2022 Sep 26;17(1):47–58. doi: 10.1038/s41396-022-01319-3 (PMC9750961; doi:10.1038/s41396-022-01319-3)
Supplement: Supplementary file 5 — Table S4 [file 41396_2022_1319_MOESM5_ESM.xlsx]

## Sheet: Table S3
Table S4: Description of Tara Oceans samples used in this study and number of recruited reads per station and size fraction for each diazotroph genomes used as reference						Crocosphaera_WH8502		Richelia_TARA_PON_109_MAG_00086		Trichodesmium_H9-4		Trichodesmium_TARA_AON_82_MAG_00128		Trichodesmium_TARA_IOS_50_MAG_00050		Trichodesmium_TARA_PON_109_MAG_00034		UCYN-A1		UCYN-A2
Ocean	Station	Depth label	Size fraction	Metagenome accession number	Sequencing depth after cleaning	Nb of recruited reads	Genome coverage (%)	Nb of recruited reads	Genome coverage (%)	Nb of recruited reads	Genome coverage (%)	Nb of recruited reads	Genome coverage (%)	Nb of recruited reads	Genome coverage (%)	Nb of recruited reads	Genome coverage (%)	Nb of recruited reads	Genome coverage (%)	Nb of recruited reads	Genome coverage (%)
South Atlantic Ocean	TARA_076	SUR	> 0.8 µm	ERR599253|ERR1740326	73651199	41	0.138655	202	1.07603	6	0.0310051	36	0.0991473	90	0.219877	5	0.0122096	54732	99.2676	58	0.565808
		SUR	0.2-3 µm	ERR599010|ERR599126	177019968	121	0.0367694	6	0.0110365	7	0.0108624	14	0.0148603	48	0.04641	9	0.00757378	188080	99.9482	15	0.0746276
		MES	0.8-3 µm	ERR599230	84302483	0	0	0	0	0	0	0	0	0	0	0	0	31	0.35461	0	0
		MES	> 3 µm	ERR599216	136992221	17	0.0420282	0	0	2	0.0101626	2	0.00305948	0	0	2	0.00255412	0	0	0	0
		MES	0.2-3 µm	ERR599000|ERR599154	199952002	141	0.415536	14	0.0597005	5	0.0200514	18	0.0428495	32	0.0662206	38	0.0740695	1340	11.8526	3	0.0220445
	TARA_078	SUR	> 0.8 µm	ERR599237	163575710	32	0.0958782	223	0.99661	17	0.064992	42	0.0650728	122	0.232738	2259	4.34531	719682	99.9818	82237	99.8336
		SUR	0.2-3 µm	ERR599006|ERR599022	155580203	0	0	2	0.0115206	0	0	5	0.00837154	13	0.0116903	64	0.0675144	842170	99.9817	2355	13.2434
		MES	0.8-3 µm	ERR599246	148140801	13	0.045299	5	0.0220085	2	0.00988877	0	0	7	0.0119975	37	0.0879916	10129	65.9793	199	2.00753
		MES	> 3 µm	ERR599278	100331581	8	0.0283252	0	0	0	0	2	0.00539611	4	0.0102711	6	0.0148966	206	2.31958	281	2.93589
		MES	0.2-3 µm	ERR599124|ERR599159	160991120	64	0.179015	0	0	1	0.00520302	4	0.0117	3	0.00753504	6	0.012372	66324	99.7597	54	0.499607
South Pacific Ocean	TARA_097	SUR	> 0.8 µm	ERR4691725	208542659	144	0.402004	4384	16.0713	83	0.336492	214	0.445642	764	1.3923	38	0.0612989	200218	99.9757	269	1.32894
		SUR	0.8-5 µm	ERR868444	187632311	31	0.0889519	51	0.237092	0	0	1	0.0024375	0	0	0	0	229583	99.9764	256	1.39042
		MES	0.8-3 µm	ERR868417	203260377	0	0	4	0.0211049	0	0	0	0	5	0.00999308	7	0.0168601	14367	77.3817	56	0.492528
		MES	> 3 µm	ERS491646	211280493	52	0.152144	99	0.442138	7	0.0272322	20	0.046968	70	0.146209	287	0.575267	122	1.17136	0	0
North Pacific Ocean	TARA_131	SUR	> 0.8 µm	ERR1726914	161683273	1145618	99.6107	11891	43.5327	75705	53.1118	163555	66.2048	543464	92.1857	272415	98.3429	1148	11.6818	13	0.111975
		SUR	0.8-5 µm	ERR868485	158638218	1690723	99.638	305	1.0343	7463	17.4829	16446	20.2463	56642	50.6627	23350	27.5903	2670	17.8992	29	0.232444
		MES	0.8-3 µm	ERR868384	179072849	2156	5.07327	42	0.140893	58	0.215788	171	0.359186	584	0.962013	984	1.68607	47	0.333898	0	0
		MES	> 3 µm	ERS493296	189781014	8612	21.1233	615	2.75564	1172	4.53034	2750	5.82268	9631	16.2811	9761	16.8014	14	0.109975	2	0.0191457
	TARA_132	SUR	> 0.8 µm	ERR1726816	183194523	169	0.561695	261280	98.7979	2705	11.1314	3326	7.36556	13909	24.9371	11545	23.1725	12314	74.2674	1610	15.7715
		SUR	0.2-3 µm	ERR599142	147966777	99	0.332977	360	1.81038	5	0.0256804	8	0.0233832	47	0.0740629	15	0.0370569	1073	11.374	75	0.804319
		MES	0.8-3 µm	ERR868490	153948662	42	0.139018	258	1.32958	81	0.386697	104	0.28401	457	1.07385	403	0.946028	55	0.604685	3	0.0351228
		MES	> 3 µm	ERS493383	159482881	10	0.0375176	742	3.82712	291	1.39173	428	1.13204	1932	4.40892	2208	5.02879	38	0.369464	5	0.0595268
		MES	0.2-3 µm	ERR598980	185962467	9	0.0299072	81	0.396637	0	0	0	0	7	0.0169721	6	0.0130659	88	0.929936	1	0.0101796
